# Supplementary material for: 2-N-Benzyl-2,6-dide­oxy-2,6-imino-3,4-O-isopropyl­idene-3-C-methyl-d-allono­nitrile
Source: Acta Crystallogr Sect E Struct Rep Online. 2012 Apr 21;68(Pt 5):o1474. doi: 10.1107/S1600536812016273 (PMC3344585; doi:10.1107/S1600536812016273)
Supplement: Supplementary file 1 [file e-68-o1474-sup1.cif]

##############################################################################
#                                                                            #
# This CIF contains the data in a paper accepted for publication in          #
# Acta Crystallographica Section E. It conforms to the requirements of       #
# Notes for Authors for Acta Crystallographica Section E, and has been       #
# peer reviewed under the auspices of the IUCr Commission on Journals.       #
#                                                                            #
# Full details of the Crystallographic Information File format               #
# are given in the paper "The Crystallographic Information File (CIF):       #
# a New Standard Archive File for Crystallography" by S. R. Hall, F. H.      #
# Allen and I. D. Brown [Acta Cryst. (1991), A47, 655-685].                  #
#                                                                            #
# The current version of the core CIF dictionary is obtainable from          #
# ftp://ftp.iucr.org/pub/cif_core.dic.                                       #
#                                                                            #
# Software is freely available for graphical display of the structure(s)     #
# in this CIF. For information consult the CIF software page                 #
# http://www.iucr.org/resources/cif/software.                                #
#                                                                            #
# This file may be used for bona fide research purposes within the           #
# scientific community so long as proper attribution is given to the journal # 
# article from which it was obtained.                                        #
#                                                                            #
##############################################################################
data_global
_audit_creation_method     CRYSTALS_ver_14.11
_journal_date_recd_electronic     2012-04-12
_journal_date_accepted     2012-04-14
_journal_name_full     'Acta Crystallographica, Section E'
_journal_year     2012
_journal_volume     68
_journal_issue      5
_journal_page_first     o1474
_journal_page_last     o1474
_journal_paper_category     QO
_journal_paper_doi     10.1107/S1600536812016273
_journal_coeditor_code     LH5456
_publ_contact_author_name     'Sarah Jenkinson'
_publ_contact_author_address
;
 Department of Organic Chemistry,
 Chemistry Research Laboratory,
 University of Oxford,
 Oxford, OX1 3TA, UK.
;
_publ_contact_author_email     'sarah.jenkinson@chem.ox.ac.uk'
_publ_contact_author_fax     '+44 1865 000000'
_publ_contact_author_phone     '+44 1865 275655'
_publ_section_title
;\
2-<i>N</i>-Benzyl-2,6-dideoxy-2,6-imino-3,4-<i>O</i>-isopropylidene-3-\
<i>C</i>-methyl-<i>D</i>-allononitrile
;
loop_
    _publ_author_name
    _publ_author_address
    'Ayers, Benjamin J.'
;
 Department of Organic Chemistry,
 Chemistry Research Laboratory,
 University of Oxford,
 Oxford OX1 3TA, England
;
    'Jenkinson, Sarah F.'
;
 Department of Organic Chemistry,
 Chemistry Research Laboratory,
 University of Oxford,
 Oxford OX1 3TA, England
;
    'Fleet, George W. J.'
;
 Department of Organic Chemistry,
 Chemistry Research Laboratory,
 University of Oxford,
 Oxford OX1 3TA, England
;
    'Thompson, Amber L.'
;
 Department of Chemical Crystallography,
 Chemistry Research Laboratory,
 University of Oxford,
 Oxford OX1 3TA, England
;
_chemical_name_systematic     ?
_chemical_melting_point     ?
data_I
_chemical_name_systematic
;
2-<i>N</i>-Benzyl-2,6-dideoxy-2,6-imino-3,4-<i>O</i>-isopropylidene-
3-<i>C</i>-methyl-<i>D</i>-allononitrile
;
_chemical_formula_moiety     'C17 H22 N2 O3'
_chemical_formula_sum     'C17 H22 N2 O3'
_chemical_formula_iupac     'C17 H22 N2 O3'
_chemical_formula_weight     302.37
_symmetry_cell_setting     orthorhombic
_symmetry_space_group_name_H-M     'P 21 21 21 '
_symmetry_space_group_name_Hall     'P 2ac 2ab'
loop_
    _symmetry_equiv_pos_as_xyz
    'x,y,z'
    'x+1/2,-y+1/2,-z'
    '-x,y+1/2,-z+1/2'
    '-x+1/2,-y,z+1/2'
_cell_length_a     8.5647(3)
_cell_length_b     10.0019(4)
_cell_length_c     18.7031(7)
_cell_angle_alpha     90
_cell_angle_beta     90
_cell_angle_gamma     90
_cell_volume     1602.17(10)
_cell_formula_units_Z     4
_cell_measurement_reflns_used     1959
_cell_measurement_theta_min     5
_cell_measurement_theta_max     27
_cell_measurement_temperature     150
_exptl_crystal_description     'block'
_exptl_crystal_colour     'colourless'
_exptl_crystal_size_max     0.250
_exptl_crystal_size_mid     0.250
_exptl_crystal_size_min     0.200
_exptl_crystal_density_diffrn     1.253
_exptl_crystal_density_meas     ?
_exptl_crystal_density_method     'not measured'
_exptl_crystal_F_000     648
_exptl_absorpt_coefficient_mu     0.086
_exptl_absorpt_correction_type     multi-scan
_exptl_absorpt_process_details     '(DENZO/SCALEPACK; Otwinowski & Minor, 1997)'
_exptl_absorpt_correction_T_min     0.96
_exptl_absorpt_correction_T_max     0.98
_exptl_special_details
;
The crystal was placed in the cold stream of an Oxford Cryosystems open-flow
nitrogen cryostat (Cosier & Glazer, 1986) with a nominal stability of 0.1 K.
;
_diffrn_ambient_temperature     150
_diffrn_radiation_type     'Mo K\a'
_diffrn_radiation_wavelength     0.71073
_diffrn_radiation_monochromator     'graphite'
_diffrn_measurement_device_type     'Nonius KappaCCD'
_diffrn_measurement_device     'Area'
_diffrn_measurement_method     \w
_diffrn_reflns_number     7953
_diffrn_reflns_av_R_equivalents     0.042
_diffrn_reflns_theta_min     5.179
_diffrn_reflns_theta_max     27.473
_diffrn_reflns_theta_full     26.923
_diffrn_measured_fraction_theta_max     0.989
_diffrn_measured_fraction_theta_full     0.989
_diffrn_reflns_limit_h_min     -11
_diffrn_reflns_limit_h_max     11
_diffrn_reflns_limit_k_min     -12
_diffrn_reflns_limit_k_max     12
_diffrn_reflns_limit_l_min     -24
_diffrn_reflns_limit_l_max     24
_diffrn_standards_number     0
_diffrn_standards_interval_count     .
_diffrn_standards_interval_time     .
_diffrn_standards_decay_%     ?
_refine_special_details     ?
_reflns_number_total     2082
_reflns_number_gt     1808
_reflns_threshold_expression     I>2\s(I)
_refine_ls_structure_factor_coef     Fsqd
_refine_ls_matrix_type     full
_refine_ls_R_factor_all     0.0494
_refine_ls_R_factor_gt     0.0405
_refine_ls_wR_factor_all     0.1064
_refine_ls_wR_factor_gt     0.1001
_refine_ls_wR_factor_ref     0.1064
_refine_ls_goodness_of_fit_ref     0.9711
_refine_ls_number_reflns     2082
_refine_ls_number_parameters     200
_refine_ls_number_restraints     0
_refine_ls_hydrogen_treatment     constr
_refine_ls_weighting_scheme     calc
_refine_ls_weighting_details
;
Method= Modified Sheldrick
w=1/[\s^2^(F^2^) + (0.07P)^2^ + 0.23P], where P=(max(Fo^2^,0) + 2Fc^2^)/3
;
_atom_sites_solution_hydrogens     geom
_atom_sites_solution_primary     direct
_refine_ls_shift/su_max     0.0002994
_refine_ls_shift/su_mean     0.0000299
_refine_diff_density_max     0.22
_refine_diff_density_min     -0.22
_refine_ls_extinction_method     'Larson (1970), Equation 22'
_refine_ls_extinction_coef      28E1(11)
loop_
    _atom_type_symbol
    _atom_type_scat_Cromer_Mann_a1
    _atom_type_scat_Cromer_Mann_a2
    _atom_type_scat_Cromer_Mann_a3
    _atom_type_scat_Cromer_Mann_a4
    _atom_type_scat_Cromer_Mann_b1
    _atom_type_scat_Cromer_Mann_b2
    _atom_type_scat_Cromer_Mann_b3
    _atom_type_scat_Cromer_Mann_b4
    _atom_type_scat_Cromer_Mann_c
    _atom_type_scat_dispersion_real
    _atom_type_scat_dispersion_imag
    _atom_type_scat_source
    C 2.3100 1.0200 1.5886 0.8650 20.8439 10.2075 0.5687 51.6512 0.2156 0.0033
                                                                          0.0016
                                'International Tables Vol C 4.2.6.8 and 6.1.1.4'
    H 0.4930 0.3229 0.1402 0.0408 10.5109 26.1257 3.1424 57.7998 0.0030 0.0000
                                                                          0.0000
                                'International Tables Vol C 4.2.6.8 and 6.1.1.4'
    N 12.2126 3.1322 2.0125 1.1663 0.0057 9.8933 28.9975 0.5826 -11.5290 0.0061
                                                                          0.0033
                                'International Tables Vol C 4.2.6.8 and 6.1.1.4'
    O 3.0485 2.2868 1.5463 0.8670 13.2771 5.7011 0.3239 32.9089 0.2508 0.0106
                                                                          0.0060
                                'International Tables Vol C 4.2.6.8 and 6.1.1.4'
_computing_data_collection     'COLLECT (Nonius, 2001).'
_computing_cell_refinement     'DENZO/SCALEPACK (Otwinowski & Minor, 1997)'
_computing_data_reduction     'DENZO/SCALEPACK (Otwinowski & Minor, 1997)'
_computing_structure_solution     'SIR92 (Altomare <i>et al.</i>, 1994)'
_computing_structure_refinement     'CRYSTALS (Betteridge <i>et al.</i>, 2003)'
_computing_molecular_graphics     'CAMERON (Watkin <i>et al.</i>, 1996)'
_computing_publication_material     'CRYSTALS (Betteridge <i>et al.</i>, 2003)'
loop_
    _atom_site_type_symbol
    _atom_site_label
    _atom_site_fract_x
    _atom_site_fract_y
    _atom_site_fract_z
    _atom_site_U_iso_or_equiv
    _atom_site_adp_type
    _atom_site_occupancy
    _atom_site_disorder_assembly
    _atom_site_disorder_group
    O O1 0.28415(17) 0.66972(14) 0.47877(7) 0.0285 Uani 1.0000 . .
    C C2 0.3904(2) 0.7319(2) 0.52685(10) 0.0240 Uani 1.0000 . .
    C C3 0.4656(2) 0.62006(19) 0.56970(10) 0.0245 Uani 1.0000 . .
    N N4 0.58010(19) 0.67473(16) 0.62140(8) 0.0237 Uani 1.0000 . .
    C C5 0.6509(2) 0.5619(2) 0.66204(10) 0.0290 Uani 1.0000 . .
    C C6 0.7562(2) 0.47284(19) 0.61857(10) 0.0252 Uani 1.0000 . .
    C C7 0.9075(2) 0.5134(2) 0.60165(11) 0.0298 Uani 1.0000 . .
    C C8 1.0092(3) 0.4276(2) 0.56690(11) 0.0356 Uani 1.0000 . .
    C C9 0.9612(3) 0.2999(2) 0.54895(12) 0.0377 Uani 1.0000 . .
    C C10 0.8116(3) 0.2586(2) 0.56503(13) 0.0377 Uani 1.0000 . .
    C C11 0.7094(3) 0.3444(2) 0.59975(12) 0.0317 Uani 1.0000 . .
    C C12 0.4923(2) 0.7579(2) 0.67274(10) 0.0258 Uani 1.0000 . .
    C C13 0.5940(3) 0.8056(2) 0.73119(12) 0.0349 Uani 1.0000 . .
    N N14 0.6690(3) 0.8455(3) 0.77702(12) 0.0563 Uani 1.0000 . .
    C C15 0.4085(2) 0.8802(2) 0.63836(10) 0.0258 Uani 1.0000 . .
    C C16 0.3102(2) 0.8340(2) 0.57458(10) 0.0251 Uani 1.0000 . .
    O O17 0.17610(16) 0.77936(14) 0.60920(7) 0.0267 Uani 1.0000 . .
    C C18 0.1432(2) 0.8661(2) 0.66828(11) 0.0322 Uani 1.0000 . .
    O O19 0.29237(16) 0.92224(14) 0.68874(8) 0.0293 Uani 1.0000 . .
    C C20 0.0777(3) 0.7836(3) 0.72865(12) 0.0435 Uani 1.0000 . .
    C C21 0.0377(3) 0.9798(3) 0.64619(15) 0.0503 Uani 1.0000 . .
    C C22 0.5170(3) 0.9967(2) 0.62255(12) 0.0337 Uani 1.0000 . .
    H H21 0.4744 0.7726 0.4999 0.0256 Uiso 1.0000 . .
    H H31 0.5218 0.5592 0.5364 0.0293 Uiso 1.0000 . .
    H H32 0.3838 0.5684 0.5958 0.0277 Uiso 1.0000 . .
    H H51 0.5641 0.5120 0.6821 0.0339 Uiso 1.0000 . .
    H H52 0.7138 0.6041 0.7009 0.0357 Uiso 1.0000 . .
    H H71 0.9426 0.5985 0.6148 0.0359 Uiso 1.0000 . .
    H H81 1.1119 0.4591 0.5562 0.0416 Uiso 1.0000 . .
    H H91 1.0304 0.2415 0.5259 0.0458 Uiso 1.0000 . .
    H H101 0.7821 0.1690 0.5530 0.0463 Uiso 1.0000 . .
    H H111 0.6056 0.3166 0.6118 0.0379 Uiso 1.0000 . .
    H H121 0.4100 0.7095 0.6953 0.0311 Uiso 1.0000 . .
    H H161 0.2829 0.9145 0.5454 0.0290 Uiso 1.0000 . .
    H H203 0.0584 0.8381 0.7698 0.0637 Uiso 1.0000 . .
    H H202 -0.0209 0.7457 0.7123 0.0635 Uiso 1.0000 . .
    H H201 0.1521 0.7143 0.7417 0.0639 Uiso 1.0000 . .
    H H211 0.0220 1.0417 0.6876 0.0718 Uiso 1.0000 . .
    H H212 -0.0621 0.9372 0.6318 0.0712 Uiso 1.0000 . .
    H H213 0.0838 1.0319 0.6067 0.0702 Uiso 1.0000 . .
    H H223 0.4563 1.0631 0.5969 0.0499 Uiso 1.0000 . .
    H H222 0.6019 0.9635 0.5928 0.0502 Uiso 1.0000 . .
    H H221 0.5578 1.0406 0.6665 0.0511 Uiso 1.0000 . .
    H H11 0.2417 0.7301 0.4504 0.0457 Uiso 1.0000 . .
loop_
    _atom_site_aniso_label
    _atom_site_aniso_U_11
    _atom_site_aniso_U_22
    _atom_site_aniso_U_33
    _atom_site_aniso_U_12
    _atom_site_aniso_U_13
    _atom_site_aniso_U_23
    O1 0.0278(7) 0.0332(7) 0.0244(6) 0.0012(7) -0.0070(6) -0.0039(6)
    C2 0.0225(10) 0.0293(10) 0.0201(8) -0.0011(8) -0.0021(8) -0.0007(8)
    C3 0.0242(9) 0.0254(9) 0.0239(9) 0.0009(8) -0.0016(8) 0.0003(8)
    N4 0.0231(8) 0.0267(8) 0.0215(7) 0.0005(7) -0.0002(7) -0.0002(7)
    C5 0.0277(10) 0.0346(11) 0.0249(9) 0.0025(9) -0.0021(8) 0.0032(9)
    C6 0.0253(9) 0.0272(10) 0.0233(9) 0.0004(8) -0.0041(8) 0.0050(8)
    C7 0.0295(10) 0.0318(10) 0.0281(10) -0.0015(9) -0.0036(9) 0.0040(9)
    C8 0.0264(11) 0.0433(12) 0.0370(11) 0.0009(10) 0.0014(9) 0.0064(10)
    C9 0.0368(12) 0.0367(12) 0.0397(12) 0.0081(10) 0.0054(10) 0.0025(10)
    C10 0.0386(12) 0.0288(10) 0.0457(12) 0.0000(10) -0.0020(11) -0.0007(10)
    C11 0.0254(10) 0.0320(10) 0.0377(11) -0.0020(10) -0.0031(9) 0.0022(9)
    C12 0.0202(9) 0.0347(10) 0.0226(8) -0.0004(9) -0.0014(8) -0.0006(8)
    C13 0.0287(10) 0.0480(13) 0.0280(10) 0.0089(10) -0.0025(9) -0.0087(10)
    N14 0.0397(12) 0.0796(16) 0.0496(13) 0.0170(13) -0.0156(10) -0.0290(13)
    C15 0.0225(9) 0.0295(10) 0.0254(9) -0.0005(9) 0.0015(8) -0.0028(8)
    C16 0.0233(9) 0.0274(9) 0.0246(9) 0.0006(8) -0.0010(7) 0.0000(8)
    O17 0.0214(7) 0.0322(7) 0.0266(7) -0.0012(6) 0.0021(6) -0.0085(6)
    C18 0.0240(10) 0.0411(12) 0.0314(11) 0.0006(9) -0.0023(9) -0.0138(9)
    O19 0.0219(7) 0.0362(8) 0.0297(7) -0.0004(6) 0.0010(6) -0.0104(6)
    C20 0.0300(12) 0.0660(16) 0.0346(11) -0.0147(12) 0.0082(10) -0.0152(12)
    C21 0.0372(13) 0.0574(16) 0.0563(15) 0.0182(13) -0.0146(12) -0.0231(13)
    C22 0.0346(11) 0.0305(10) 0.0362(11) -0.0075(10) 0.0036(10) -0.0040(9)
loop_
    _geom_bond_atom_site_label_1
    _geom_bond_atom_site_label_2
    _geom_bond_site_symmetry_1
    _geom_bond_site_symmetry_2
    _geom_bond_distance
    _geom_bond_publ_flag
    O1 C2 . . 1.422(2) no
    O1 H11 . . 0.882 no
    C2 C3 . . 1.519(3) no
    C2 C16 . . 1.521(3) no
    C2 H21 . . 0.968 no
    C3 N4 . . 1.482(2) no
    C3 H31 . . 0.994 no
    C3 H32 . . 0.998 no
    N4 C5 . . 1.490(2) no
    N4 C12 . . 1.477(2) no
    C5 C6 . . 1.506(3) no
    C5 H51 . . 0.971 no
    C5 H52 . . 0.998 no
    C6 C7 . . 1.394(3) no
    C6 C11 . . 1.391(3) no
    C7 C8 . . 1.385(3) no
    C7 H71 . . 0.935 no
    C8 C9 . . 1.383(3) no
    C8 H81 . . 0.956 no
    C9 C10 . . 1.380(4) no
    C9 H91 . . 0.937 no
    C10 C11 . . 1.387(3) no
    C10 H101 . . 0.958 no
    C11 H111 . . 0.958 no
    C12 C13 . . 1.477(3) no
    C12 C15 . . 1.557(3) no
    C12 H121 . . 0.954 no
    C13 N14 . . 1.143(3) no
    C15 C16 . . 1.531(3) no
    C15 O19 . . 1.433(2) no
    C15 C22 . . 1.519(3) no
    C16 O17 . . 1.427(2) no
    C16 H161 . . 0.999 no
    O17 C18 . . 1.433(2) no
    C18 O19 . . 1.447(2) no
    C18 C20 . . 1.507(3) no
    C18 C21 . . 1.510(3) no
    C20 H203 . . 0.958 no
    C20 H202 . . 0.975 no
    C20 H201 . . 0.972 no
    C21 H211 . . 1.000 no
    C21 H212 . . 0.992 no
    C21 H213 . . 0.987 no
    C22 H223 . . 0.971 no
    C22 H222 . . 0.974 no
    C22 H221 . . 0.995 no
loop_
    _geom_angle_atom_site_label_1
    _geom_angle_atom_site_label_2
    _geom_angle_atom_site_label_3
    _geom_angle_site_symmetry_1
    _geom_angle_site_symmetry_2
    _geom_angle_site_symmetry_3
    _geom_angle
    _geom_angle_publ_flag
    C2 O1 H11 . . . 110.2 no
    O1 C2 C3 . . . 106.45(16) no
    O1 C2 C16 . . . 112.06(16) no
    C3 C2 C16 . . . 112.12(15) no
    O1 C2 H21 . . . 109.3 no
    C3 C2 H21 . . . 105.6 no
    C16 C2 H21 . . . 111.0 no
    C2 C3 N4 . . . 110.68(15) no
    C2 C3 H31 . . . 109.0 no
    N4 C3 H31 . . . 108.3 no
    C2 C3 H32 . . . 110.0 no
    N4 C3 H32 . . . 109.6 no
    H31 C3 H32 . . . 109.2 no
    C3 N4 C5 . . . 108.84(15) no
    C3 N4 C12 . . . 107.17(15) no
    C5 N4 C12 . . . 107.60(14) no
    N4 C5 C6 . . . 114.61(15) no
    N4 C5 H51 . . . 105.9 no
    C6 C5 H51 . . . 111.3 no
    N4 C5 H52 . . . 105.7 no
    C6 C5 H52 . . . 108.7 no
    H51 C5 H52 . . . 110.5 no
    C5 C6 C7 . . . 120.47(18) no
    C5 C6 C11 . . . 120.68(19) no
    C7 C6 C11 . . . 118.6(2) no
    C6 C7 C8 . . . 120.7(2) no
    C6 C7 H71 . . . 120.2 no
    C8 C7 H71 . . . 119.0 no
    C7 C8 C9 . . . 120.0(2) no
    C7 C8 H81 . . . 118.2 no
    C9 C8 H81 . . . 121.8 no
    C8 C9 C10 . . . 120.0(2) no
    C8 C9 H91 . . . 120.0 no
    C10 C9 H91 . . . 120.1 no
    C9 C10 C11 . . . 120.2(2) no
    C9 C10 H101 . . . 118.3 no
    C11 C10 H101 . . . 121.5 no
    C6 C11 C10 . . . 120.5(2) no
    C6 C11 H111 . . . 118.4 no
    C10 C11 H111 . . . 121.1 no
    N4 C12 C13 . . . 111.28(16) no
    N4 C12 C15 . . . 114.13(15) no
    C13 C12 C15 . . . 108.91(17) no
    N4 C12 H121 . . . 112.2 no
    C13 C12 H121 . . . 105.8 no
    C15 C12 H121 . . . 103.9 no
    C12 C13 N14 . . . 177.7(2) no
    C12 C15 C16 . . . 109.79(16) no
    C12 C15 O19 . . . 106.20(15) no
    C16 C15 O19 . . . 102.67(15) no
    C12 C15 C22 . . . 113.61(16) no
    C16 C15 C22 . . . 114.56(16) no
    O19 C15 C22 . . . 109.11(16) no
    C15 C16 C2 . . . 114.30(16) no
    C15 C16 O17 . . . 101.79(14) no
    C2 C16 O17 . . . 111.85(16) no
    C15 C16 H161 . . . 108.1 no
    C2 C16 H161 . . . 109.1 no
    O17 C16 H161 . . . 111.5 no
    C16 O17 C18 . . . 106.03(14) no
    O17 C18 O19 . . . 105.37(15) no
    O17 C18 C20 . . . 108.63(18) no
    O19 C18 C20 . . . 110.04(17) no
    O17 C18 C21 . . . 111.28(18) no
    O19 C18 C21 . . . 107.97(18) no
    C20 C18 C21 . . . 113.3(2) no
    C18 O19 C15 . . . 108.96(14) no
    C18 C20 H203 . . . 110.8 no
    C18 C20 H202 . . . 107.5 no
    H203 C20 H202 . . . 108.8 no
    C18 C20 H201 . . . 109.6 no
    H203 C20 H201 . . . 108.5 no
    H202 C20 H201 . . . 111.7 no
    C18 C21 H211 . . . 109.6 no
    C18 C21 H212 . . . 105.4 no
    H211 C21 H212 . . . 111.2 no
    C18 C21 H213 . . . 111.3 no
    H211 C21 H213 . . . 107.9 no
    H212 C21 H213 . . . 111.6 no
    C15 C22 H223 . . . 107.1 no
    C15 C22 H222 . . . 107.8 no
    H223 C22 H222 . . . 110.5 no
    C15 C22 H221 . . . 113.1 no
    H223 C22 H221 . . . 107.1 no
    H222 C22 H221 . . . 111.1 no
loop_
    _geom_hbond_atom_site_label_D
    _geom_hbond_atom_site_label_H
    _geom_hbond_atom_site_label_A
    _geom_hbond_site_symmetry_D
    _geom_hbond_site_symmetry_H
    _geom_hbond_site_symmetry_A
    _geom_hbond_distance_DH
    _geom_hbond_distance_HA
    _geom_hbond_distance_DA
    _geom_hbond_angle_DHA
    _geom_hbond_publ_flag
    C22 H222 O1 . . 2_566 0.97 2.45 3.405(3) 167 no
    O1 H11 N4 . . 2_466 0.88 2.15 2.997(3) 161 yes
