# Supplementary material for: 2-N-Benzyl-2,6-dide­oxy-2,6-imino-3,4-O-isopropyl­idene-3-C-methyl-d-allono­nitrile
Source: Acta Crystallogr Sect E Struct Rep Online. 2012 Apr 21;68(Pt 5):o1474. doi: 10.1107/S1600536812016273 (PMC3344585; doi:10.1107/S1600536812016273)
Supplement: Supplementary file 2 [file e-68-o1474-Isup2.hkl]

data_I
#  3081916    BA nitrile                   
_audit_creation_date        "12-03-12"
_audit_creation_method      CRYSTALS 

_cell_length_a                    8.5647(3)
_cell_angle_alpha                 90
_cell_length_b                    10.0019(4)
_cell_angle_beta                  90
_cell_length_c                    18.7031(7)
_cell_angle_gamma                 90

# NOTE FO on scale of Fc,      1.36626
# Status flags: 
#    o - used in refinement 
#    < - excluded by I/sigmaI cutoff 
#    x - excluded for another reason  

loop_
_refln_index_h
_refln_index_k
_refln_index_l
_refln_F_squared_meas
_refln_F_squared_calc
_refln_F_squared_sigma
_refln_observed_status
   4   0   0      335.26      375.71       15.87 o
   6   0   0       44.99       52.42        4.48 o
   8   0   0      116.29      123.10       11.95 o
  10   0   0      382.48      322.33       24.45 o
   2   1   0     1845.96     2096.55       58.80 o
   3   1   0       42.37       51.06        2.05 o
   4   1   0       16.80       16.51        2.05 o
   5   1   0       64.96       54.24        2.80 o
   6   1   0      227.92      204.55        6.72 o
   7   1   0       32.48       38.99        3.55 o
   8   1   0      271.04      269.91       12.69 o
   9   1   0       56.93       69.15        5.60 o
  10   1   0      443.52      395.22       27.63 o
  11   1   0       20.72       27.45        7.65 o
   2   2   0      506.43      587.85       16.61 o
   3   2   0     1648.28     1573.73       61.97 o
   4   2   0      750.22      643.60       29.12 o
   5   2   0        6.91        7.41        2.05 o
   6   2   0       29.49       33.94        2.43 o
   7   2   0      257.04      256.69        9.52 o
   8   2   0      269.17      254.35       14.75 o
   9   2   0       37.15       38.85        7.47 o
  10   2   0      165.39      116.23       13.25 o
   1   3   0       62.91       64.01        1.87 o
   2   3   0     1523.02     1539.66       39.01 o
   3   3   0      494.86      425.66       11.76 o
   4   3   0       19.79       17.29        2.05 o
   5   3   0       52.08       50.78        3.73 o
   6   3   0      830.67      786.16       28.93 o
   7   3   0      182.56      186.20        6.91 o
   8   3   0      157.17      134.87        8.21 o
   9   3   0       65.52       73.26        6.35 o
  10   3   0       55.07       71.59        8.21 o
   0   4   0     1005.77     1027.23       33.79 o
   1   4   0       13.81       14.40        1.31 o
   2   4   0     1405.24     1366.53       36.59 o
   3   4   0      116.67      120.15        4.67 o
   4   4   0       47.41       54.50        2.61 o
   5   4   0       33.79       31.41        2.43 o
   6   4   0        3.36        0.12        2.05 o
   7   4   0      613.58      568.77       16.80 o
   8   4   0       53.20       51.29        3.17 o
   9   4   0       -0.37        0.33        1.34 o
  10   4   0        8.21        5.99        3.55 o
   1   5   0        2.05        0.59        1.31 o
   2   5   0       20.91       19.69        1.49 o
   3   5   0      237.44      266.62        6.72 o
   4   5   0      590.24      575.28       16.24 o
   5   5   0      250.32      276.99        7.84 o
   6   5   0      449.87      432.57       15.12 o
   7   5   0      238.56      232.33        9.52 o
   8   5   0        3.36        0.30        2.24 o
   9   5   0        2.24        1.81        2.43 o
  10   5   0        0.56        3.60        2.84 o
   0   6   0      313.79      251.71       10.45 o
   1   6   0      480.11      464.68       10.45 o
   2   6   0       27.81       35.40        1.87 o
   3   6   0      191.52      167.73        5.41 o
   4   6   0        2.05        0.11        1.87 o
   5   6   0       21.84       21.38        2.43 o
   6   6   0      281.49      272.04       11.39 o
   7   6   0       39.57       46.74        3.55 o
   8   6   0       42.37       43.07        4.85 o
   9   6   0        9.15        8.08        4.29 o
   1   7   0       96.32       90.96        3.55 o
   2   7   0      113.12      113.63        4.11 o
   3   7   0      184.99      189.76        7.28 o
   4   7   0     1208.49     1157.95       42.75 o
   5   7   0        2.61        1.64        2.05 o
   6   7   0        8.40       11.37        2.24 o
   7   7   0      433.44      406.50       18.11 o
   8   7   0       24.83       30.23        4.11 o
   9   7   0        2.61        6.85        3.73 o
   0   8   0       13.81       14.18        2.43 o
   1   8   0       79.33       76.48        3.73 o
   2   8   0      183.31      170.74        5.60 o
   3   8   0      139.07      142.43        6.72 o
   4   8   0       -0.19        0.04        0.95 o
   5   8   0        6.72        8.25        2.43 o
   6   8   0       12.88        7.29        3.36 o
   7   8   0        4.11        1.50        4.29 o
   8   8   0       12.32       23.68        5.04 o
   1   9   0       17.55       15.37        2.43 o
   2   9   0       25.76       28.12        2.99 o
   3   9   0        2.24        1.13        2.05 o
   4   9   0      319.58      315.49       17.55 o
   5   9   0        2.43        1.53        2.05 o
   6   9   0       23.52       22.56        4.29 o
   7   9   0       11.20        2.80        5.04 o
   0  10   0       11.76       17.05        3.55 o
   1  10   0        0.75        0.68        1.90 o
   2  10   0      243.04      232.08        9.71 o
   3  10   0      149.71      161.30        7.09 o
   4  10   0        3.17        0.01        2.43 o
   5  10   0       89.04       76.79        9.15 o
   6  10   0       81.57       74.08        9.89 o
   7  10   0        6.16        0.33        5.41 o
   1  11   0       19.60       21.57        2.80 o
   2  11   0       -2.05        1.17        2.61 o
   3  11   0       23.52       28.25        4.85 o
   4  11   0       44.05       44.92        5.23 o
   5  11   0       20.91       20.33        6.91 o
   0  12   0       93.15       89.65       15.12 o
   1  12   0       37.71       19.25        8.59 o
   2  12   0       42.00       32.53        5.79 o
   3  12   0       55.25       59.86        6.53 o
   4  12   0       25.01       36.77        8.21 o
   3   0   1      516.14      498.54       13.25 o
   4   0   1       48.53       47.43        2.80 o
   5   0   1      120.21      115.29        4.67 o
   6   0   1      323.12      277.94       11.20 o
   7   0   1       47.97       46.01        4.29 o
   8   0   1      274.40      273.22       12.13 o
   9   0   1      113.12      113.67        7.28 o
  10   0   1       43.68       40.77        4.85 o
  11   0   1       27.25       42.47        6.72 o
   2   1   1      146.91      165.05        4.37 o
   3   1   1      404.51      423.87        8.89 o
   4   1   1     1138.58     1039.58       18.41 o
   5   1   1        9.80       10.82        1.48 o
   6   1   1       38.92       40.44        2.19 o
   7   1   1      105.65      111.21        4.30 o
   8   1   1      144.20      146.00        5.68 o
   9   1   1       61.88       68.89        4.09 o
  10   1   1       44.80       43.88        4.84 o
  11   1   1       85.68       98.90        9.81 o
   2   2   1     1431.18     1525.74       29.57 o
   3   2   1     1272.51     1240.37       31.84 o
   4   2   1       21.56       19.62        2.02 o
   5   2   1      711.20      656.97       13.78 o
   6   2   1      123.39      138.90        3.89 o
   7   2   1        1.59        2.68        3.42 o
   8   2   1      107.33      115.64        5.89 o
   9   2   1      126.93      117.17        6.55 o
  10   2   1      196.93      163.69       11.16 o
   0   3   1       57.87       64.54        1.68 o
   1   3   1      962.27     1087.30       15.08 o
   2   3   1      158.01      183.88        2.98 o
   3   3   1      632.15      609.11       10.56 o
   4   3   1      216.72      228.12        4.71 o
   5   3   1      204.03      198.07        6.55 o
   6   3   1      157.17      145.82        4.64 o
   7   3   1      194.41      181.74        5.99 o
   8   3   1      217.47      215.31        6.76 o
   9   3   1       92.87       98.17        4.83 o
  10   3   1       31.08       44.91        5.70 o
   0   4   1      940.43     1061.83       19.41 o
   1   4   1      685.91      704.73       10.43 o
   2   4   1        4.29        0.88        0.99 o
   3   4   1      821.34      851.56       15.58 o
   4   4   1      533.40      488.06        9.38 o
   5   4   1       84.19       90.09        2.44 o
   6   4   1      311.74      304.77        6.88 o
   7   4   1      468.44      469.58       10.44 o
   8   4   1       92.68       90.51        3.24 o
   9   4   1       50.87       45.89        3.04 o
  10   4   1        4.57        5.02        2.75 o
   0   5   1      168.00      156.08        4.11 o
   1   5   1      178.92      210.42        3.11 o
   2   5   1     1070.35     1034.69       16.14 o
   3   5   1      415.06      430.35        7.79 o
   4   5   1      148.49      159.47        3.92 o
   5   5   1       48.63       46.46        2.06 o
   6   5   1       66.83       67.91        2.77 o
   7   5   1       62.16       68.66        2.84 o
   8   5   1       36.87       44.76        2.25 o
   9   5   1       27.53       35.86        2.97 o
  10   5   1        6.63        5.45        2.31 o
   0   6   1      121.89      118.91        3.92 o
   1   6   1       23.15       21.02        1.19 o
   2   6   1       67.67       62.81        1.92 o
   3   6   1       11.76       10.49        1.26 o
   4   6   1      547.87      502.86       12.16 o
   5   6   1       11.11       11.96        1.52 o
   6   6   1        9.33        4.48        1.59 o
   7   6   1      142.24      138.34        4.70 o
   8   6   1        9.33        8.26        2.13 o
   9   6   1        9.61       13.75        2.11 o
   0   7   1        2.61        0.25        1.49 o
   1   7   1      168.65      168.54        3.57 o
   2   7   1      115.83      118.94        3.11 o
   3   7   1      509.32      492.57       10.89 o
   4   7   1       58.43       57.34        3.19 o
   5   7   1      199.73      199.80        5.81 o
   6   7   1        3.92        2.69        2.10 o
   7   7   1       13.91       17.99        2.06 o
   8   7   1      185.36      164.93        9.25 o
   9   7   1       30.43       28.12        5.63 o
   0   8   1       23.71       20.80        2.43 o
   1   8   1       58.80       64.03        2.11 o
   2   8   1      154.65      157.55        4.11 o
   3   8   1      889.47      884.58       27.96 o
   4   8   1      114.80      129.70        5.09 o
   5   8   1       59.17       61.63        2.84 o
   6   8   1       51.24       50.89        2.92 o
   7   8   1       38.64       28.37        4.10 o
   8   8   1       21.37       27.02        3.94 o
   0   9   1        8.03       11.41        2.05 o
   1   9   1       39.67       41.73        2.18 o
   2   9   1      758.99      694.65       18.34 o
   3   9   1       29.77       27.49        2.38 o
   4   9   1        6.91        4.96        2.15 o
   5   9   1        7.56        3.03        2.19 o
   6   9   1       81.29       70.33        5.94 o
   7   9   1       38.55       47.43        4.76 o
   8   9   1       12.51       23.09        5.97 o
   0  10   1       61.04       63.34        3.36 o
   1  10   1        6.72        8.62        1.98 o
   2  10   1        9.80        7.80        1.85 o
   3  10   1        9.71        8.07        1.98 o
   4  10   1       45.27       46.81        4.12 o
   5  10   1       28.93       23.84        3.64 o
   6  10   1        0.00        2.89        2.22 o
   7  10   1        3.36        1.18        3.73 o
   0  11   1        2.99        0.95        2.99 o
   1  11   1       43.31       44.46        2.57 o
   2  11   1       66.27       65.84        4.30 o
   3  11   1       20.91       22.75        2.64 o
   4  11   1       39.39       32.52        4.39 o
   5  11   1        7.28        5.12        3.53 o
   0  12   1        6.72        9.92        5.60 o
   1  12   1       12.60       16.58        3.30 o
   2  12   1        6.91        6.11        3.10 o
   3  12   1       32.67       26.43        4.59 o
   4  12   1      160.63      148.57       14.85 o
   2   0   2      103.23      114.18        2.99 o
   3   0   2       90.72       96.44        3.17 o
   4   0   2     1173.21     1141.10       32.67 o
   5   0   2      574.94      536.18       16.80 o
   6   0   2        1.31        1.28        6.27 o
   7   0   2      515.95      477.23       18.48 o
   8   0   2       11.57        1.12        3.55 o
   9   0   2        3.17        1.27        3.55 o
  10   0   2       18.67       13.47        3.92 o
  11   0   2       11.76       36.33        6.53 o
   2   1   2     4191.53     4239.52       99.68 o
   3   1   2     1265.33     1315.16       30.64 o
   4   1   2       18.76       25.31        1.39 o
   5   1   2       92.12       95.55        3.80 o
   6   1   2      155.40      142.74        4.13 o
   7   1   2       32.20       31.98        2.32 o
   8   1   2      155.40      146.09        5.57 o
   9   1   2       88.85       75.55        5.49 o
  10   1   2       24.92       21.90        3.42 o
  11   1   2       36.59       49.84        5.77 o
   1   2   2     1899.44     2185.68       42.20 o
   2   2   2     2216.68     2299.39       47.27 o
   3   2   2        4.29        3.12        1.91 o
   4   2   2       91.75      100.51        3.46 o
   5   2   2      618.71      598.22       13.66 o
   6   2   2       43.31       42.06        2.31 o
   7   2   2       52.17       54.43        3.46 o
   8   2   2      200.95      199.39        8.31 o
   9   2   2       71.68       70.96        5.13 o
  10   2   2       72.33       64.92        6.73 o
   0   3   2        3.36        2.44        0.93 o
   1   3   2      146.81      150.69        2.84 o
   2   3   2     2711.91     2696.01       50.36 o
   3   3   2      580.16      597.14       11.95 o
   4   3   2      570.92      523.47       10.83 o
   5   3   2      239.31      225.10        6.73 o
   6   3   2       46.76       51.36        2.93 o
   7   3   2      116.95      124.99        4.33 o
   8   3   2      391.26      379.31       14.05 o
   9   3   2       17.36       11.33        4.17 o
  10   3   2        3.73        2.92        7.65 o
   0   4   2      105.84      100.68        2.80 o
   1   4   2      651.94      604.47       10.87 o
   2   4   2      435.59      437.67        6.67 o
   3   4   2      306.14      270.01        6.42 o
   4   4   2     1345.59     1291.07       23.20 o
   5   4   2       71.31       75.82        2.57 o
   6   4   2       25.29       22.97        1.79 o
   7   4   2       29.40       31.89        1.98 o
   8   4   2        8.03        8.32        1.46 o
   9   4   2       11.20       10.85        2.15 o
  10   4   2        0.75        0.54        2.03 o
   0   5   2        0.00        0.20        0.01 o
   1   5   2      226.43      218.84        4.30 o
   2   5   2      435.87      421.62        7.51 o
   3   5   2      271.13      267.65        5.60 o
   4   5   2     1124.11     1077.37       21.85 o
   5   5   2      367.18      370.77        8.18 o
   6   5   2     1188.05     1090.09       26.14 o
   7   5   2      146.16      142.49        4.37 o
   8   5   2        0.47        2.02        1.14 o
   9   5   2       75.79       76.90        4.75 o
  10   5   2       -2.05        5.57        4.77 o
   0   6   2       84.75       86.25        3.17 o
   1   6   2      503.72      490.36        8.73 o
   2   6   2      368.30      359.91        6.91 o
   3   6   2       86.05       77.34        2.32 o
   4   6   2      252.65      236.88        6.57 o
   5   6   2      358.50      338.52        8.71 o
   6   6   2       29.21       27.51        2.05 o
   7   6   2       55.91       57.97        2.91 o
   8   6   2       47.13       52.13        3.88 o
   9   6   2       40.04       38.53        3.44 o
   0   7   2       -1.31        2.48        4.18 o
   1   7   2      107.24      105.56        2.84 o
   2   7   2      470.22      468.12        9.54 o
   3   7   2       51.52       53.78        1.92 o
   4   7   2      228.76      230.11        6.87 o
   5   7   2       60.48       59.72        2.71 o
   6   7   2       98.28      101.62        3.84 o
   7   7   2        2.89        4.01        2.50 o
   8   7   2      106.12       89.10        6.11 o
   9   7   2       61.51       59.32        6.25 o
   0   8   2        4.67        4.60        1.87 o
   1   8   2      109.20      111.04        3.18 o
   2   8   2       19.88       19.99        1.76 o
   3   8   2      287.75      302.90        7.59 o
   4   8   2      116.29      102.66        5.54 o
   5   8   2        7.84        5.41        1.72 o
   6   8   2       26.04       25.88        2.26 o
   7   8   2       -1.77        3.14        5.47 o
   8   8   2        2.24        6.23        3.55 o
   0   9   2      239.49      229.61        8.03 o
   1   9   2       32.11       33.08        1.92 o
   2   9   2       44.71       43.05        2.19 o
   3   9   2       79.80       87.76        3.62 o
   4   9   2        9.05        7.64        2.38 o
   5   9   2        1.59        0.69        2.57 o
   6   9   2       14.47       19.93        3.37 o
   7   9   2       -0.19        3.92        1.22 o
   0  10   2        4.48        7.39        2.05 o
   1  10   2       20.63       23.46        2.05 o
   2  10   2      284.95      276.47        7.68 o
   3  10   2       35.56       36.24        2.44 o
   4  10   2        8.87        8.83        2.00 o
   5  10   2        7.56        7.59        2.39 o
   6  10   2       44.05       46.29        5.54 o
   7  10   2       10.27        7.17        6.35 o
   0  11   2        3.17        1.72        2.80 o
   1  11   2       30.89       26.64        2.57 o
   2  11   2       13.44       17.45        2.49 o
   3  11   2      124.23      118.53        6.74 o
   4  11   2       61.51       64.52        5.00 o
   5  11   2       10.83       14.57        2.98 o
   0  12   2        7.28       17.78        3.73 o
   1  12   2       25.85       19.51        4.30 o
   2  12   2       23.52       22.91        4.07 o
   3  12   2       50.87       55.61        6.04 o
   4  12   2        9.71        7.67        4.90 o
   2   0   3     4687.97     4890.21      141.49 o
   3   0   3     1008.57      986.31       21.47 o
   4   0   3        6.53        4.96        1.49 o
   5   0   3      606.86      589.30       15.49 o
   6   0   3       33.23       28.24        2.99 o
   7   0   3       27.44       29.66        4.29 o
   8   0   3       93.89       91.52        6.72 o
   9   0   3        1.12        3.35        4.93 o
  10   0   3        4.29        5.53        3.36 o
  11   0   3        4.48       10.67        6.16 o
   2   1   3     1818.33     1942.28       32.86 o
   3   1   3      137.67      145.53        4.17 o
   4   1   3      330.03      309.37        7.65 o
   5   1   3      347.39      365.17        6.68 o
   6   1   3       82.23       80.93        2.58 o
   7   1   3      686.75      660.81       14.63 o
   8   1   3       35.56       37.68        4.28 o
   9   1   3      201.23      190.54        9.85 o
  10   1   3       25.67       33.10        3.53 o
  11   1   3       34.72       44.06        5.10 o
   0   2   3       25.39       32.84        1.87 o
   1   2   3     5370.52     5500.15      106.32 o
   2   2   3     2180.93     2278.40       41.25 o
   3   2   3      306.88      315.83        7.43 o
   4   2   3      640.74      620.64       15.49 o
   5   2   3      612.74      571.10       14.53 o
   6   2   3      125.63      121.92        3.57 o
   7   2   3      140.56      149.98        5.22 o
   8   2   3      427.28      429.30       16.07 o
   9   2   3       71.21       72.80        4.76 o
  10   2   3       42.37       40.65        4.25 o
   0   3   3      479.18      549.62       11.57 o
   1   3   3      556.46      573.04        9.92 o
   2   3   3     3781.52     3610.88       71.50 o
   3   3   3       54.41       45.42        2.23 o
   4   3   3      509.98      461.29       10.03 o
   5   3   3      153.91      160.25        3.84 o
   6   3   3       76.53       83.77        4.01 o
   7   3   3      101.36      102.26        4.11 o
   8   3   3      473.48      426.44       18.17 o
   9   3   3       61.13       54.56        5.59 o
  10   3   3       36.68       29.20        4.13 o
   0   4   3       14.37       13.78        1.68 o
   1   4   3      717.55      696.60       11.93 o
   2   4   3     1520.04     1477.28       25.31 o
   3   4   3      185.73      182.52        4.31 o
   4   4   3      153.25      164.21        3.78 o
   5   4   3      113.87      113.40        3.23 o
   6   4   3      253.40      246.82        6.48 o
   7   4   3      154.09      137.72        4.92 o
   8   4   3      120.03      124.11        3.96 o
   9   4   3       18.76       20.65        2.44 o
  10   4   3       17.45       18.85        3.04 o
   0   5   3     1141.47     1179.25       23.71 o
   1   5   3      162.77      164.26        3.18 o
   2   5   3      140.56      147.21        2.91 o
   3   5   3       40.41       44.87        1.58 o
   4   5   3      471.24      429.69       10.07 o
   5   5   3        1.96        2.88        1.80 o
   6   5   3      415.43      392.79        9.90 o
   7   5   3      175.65      180.65        5.32 o
   8   5   3       95.95       90.49        3.56 o
   9   5   3       58.61       61.77        4.30 o
  10   5   3       18.29       19.75        5.36 o
   0   6   3      202.16      202.05        5.04 o
   1   6   3       71.87       80.61        2.19 o
   2   6   3       88.67       92.37        2.32 o
   3   6   3       10.64       13.66        1.19 o
   4   6   3      375.39      341.99        9.39 o
   5   6   3      617.12      597.73       14.21 o
   6   6   3      786.34      723.25       20.28 o
   7   6   3       61.41       63.99        2.71 o
   8   6   3       29.31       31.43        3.05 o
   9   6   3        3.83        2.77        2.06 o
   0   7   3      169.12      169.55        4.85 o
   1   7   3       26.79       26.62        1.52 o
   2   7   3      417.48      427.07        7.62 o
   3   7   3      230.44      241.08        5.23 o
   4   7   3     1002.69      894.90       26.05 o
   5   7   3        1.68        1.45        3.21 o
   6   7   3       46.01       50.23        2.64 o
   7   7   3        5.51        7.35        1.85 o
   8   7   3        1.87        4.09        2.24 o
   9   7   3       22.87       19.40        4.43 o
   0   8   3       15.12       14.54        1.87 o
   1   8   3      139.07      145.93        3.73 o
   2   8   3       71.87       81.38        2.58 o
   3   8   3      185.36      192.68        5.09 o
   4   8   3      109.57      116.37        4.31 o
   5   8   3       12.79       11.85        2.26 o
   6   8   3       54.23       59.60        3.17 o
   7   8   3       31.36       33.23        3.72 o
   8   8   3       24.27       20.16        4.85 o
   0   9   3       19.04       17.38        2.43 o
   1   9   3      244.16      248.52        7.26 o
   2   9   3      492.24      461.55       14.42 o
   3   9   3      102.48      112.70        3.72 o
   4   9   3       46.20       46.60        3.04 o
   5   9   3       76.72       68.54        4.74 o
   6   9   3      180.97      171.79        9.71 o
   7   9   3       54.88       43.71        6.91 o
   0  10   3        0.93        0.48        2.32 o
   1  10   3       14.93       15.55        2.05 o
   2  10   3       71.96       75.24        3.10 o
   3  10   3      210.65      180.61        7.33 o
   4  10   3       57.21       59.34        4.18 o
   5  10   3       31.73       26.90        3.55 o
   6  10   3       30.61       27.04        4.33 o
   0  11   3       -2.80        2.13        2.61 o
   1  11   3        3.08        0.65        3.59 o
   2  11   3       26.97       30.46        2.72 o
   3  11   3       65.24       63.51        4.30 o
   4  11   3       32.20       27.67        3.65 o
   5  11   3      116.01      101.94        9.46 o
   0  12   3       15.12       18.22        5.41 o
   1  12   3       36.49       36.18        4.41 o
   2  12   3        4.39        1.39        4.50 o
   3  12   3        8.12        8.51        3.21 o
   4  12   3        1.68        4.13        5.64 o
   2   0   4      420.94      447.98       10.83 o
   3   0   4      445.95      442.32        9.71 o
   4   0   4       32.67       32.95        1.87 o
   5   0   4      215.97      190.72        5.23 o
   6   0   4       34.16       40.66        2.61 o
   7   0   4        2.05        2.03        2.05 o
   8   0   4       -0.19        0.23        1.12 o
   9   0   4       32.11       34.92        3.55 o
  10   0   4        4.29        2.57        3.55 o
   2   1   4     1407.38     1522.01       27.69 o
   3   1   4       74.95       70.86        2.02 o
   4   1   4      815.74      793.20       16.05 o
   5   1   4       41.63       33.69        2.98 o
   6   1   4       23.71       21.17        2.46 o
   7   1   4      121.52      113.54        5.14 o
   8   1   4       21.47       20.73        3.05 o
   9   1   4      133.00      131.60        5.22 o
  10   1   4       25.39       29.80        3.17 o
   0   2   4     8025.22     8079.98      320.51 o
   1   2   4      191.99      228.62        4.30 o
   2   2   4     1189.54     1229.65       23.59 o
   3   2   4       54.97       50.40        1.52 o
   4   2   4       48.91       54.85        2.18 o
   5   2   4       22.87       31.90        2.13 o
   6   2   4      470.31      490.15       11.74 o
   7   2   4      298.30      290.38        9.23 o
   8   2   4      130.48      114.46        5.51 o
   9   2   4      175.09      153.13        8.44 o
  10   2   4        5.97       11.57        4.06 o
   0   3   4        5.41        6.60        1.12 o
   1   3   4     2654.88     2712.25       49.07 o
   2   3   4     1346.43     1272.15       23.87 o
   3   3   4     1695.32     1570.44       32.65 o
   4   3   4       93.99      100.69        2.39 o
   5   3   4      137.20      140.75        3.89 o
   6   3   4       25.39       26.84        2.67 o
   7   3   4      408.34      387.18       15.03 o
   8   3   4       65.15       56.05        5.43 o
   9   3   4      147.47      149.46        9.14 o
  10   3   4       39.95       32.22        5.34 o
   0   4   4      400.78      348.54        9.71 o
   1   4   4      109.11       97.26        2.51 o
   2   4   4     1231.63     1176.29       21.06 o
   3   4   4       41.63       49.75        1.84 o
   4   4   4      633.83      593.79       14.89 o
   5   4   4      589.59      572.40       11.58 o
   6   4   4      431.20      428.33       11.03 o
   7   4   4      122.55      115.60        3.92 o
   8   4   4       11.29       13.24        1.79 o
   9   4   4       43.68       42.51        3.04 o
  10   4   4       11.76       16.21        3.86 o
   0   5   4      127.31      153.92        4.48 o
   1   5   4     1122.71     1118.36       17.78 o
   2   5   4      529.95      510.62        8.80 o
   3   5   4      102.67      109.21        2.18 o
   4   5   4      294.75      282.17        6.90 o
   5   5   4       77.84       69.92        2.78 o
   6   5   4      137.39      134.12        3.89 o
   7   5   4      104.63      103.71        3.57 o
   8   5   4       39.76       35.60        2.38 o
   9   5   4       75.04       71.18        4.62 o
  10   5   4        3.92        5.18        3.60 o
   0   6   4      216.35      215.49        6.91 o
   1   6   4       53.57       49.32        1.78 o
   2   6   4      300.35      302.13        5.48 o
   3   6   4      198.80      210.79        3.91 o
   4   6   4      219.05      224.09        5.96 o
   5   6   4       11.67        8.95        1.53 o
   6   6   4      375.76      372.43       10.54 o
   7   6   4       19.69       22.44        1.94 o
   8   6   4        1.77        0.84        3.69 o
   9   6   4       86.71       71.18        7.04 o
   0   7   4      143.55      148.64        4.85 o
   1   7   4       59.73       63.08        2.26 o
   2   7   4        2.05        5.52        1.77 o
   3   7   4       68.04       64.29        2.38 o
   4   7   4      204.40      219.12        6.18 o
   5   7   4      128.43      135.78        4.97 o
   6   7   4       44.33       45.22        2.78 o
   7   7   4       24.73       26.54        2.31 o
   8   7   4       11.85       10.32        2.18 o
   9   7   4       18.95       16.10        4.74 o
   0   8   4      280.19      264.43        9.33 o
   1   8   4       35.84       39.91        2.06 o
   2   8   4       55.25       62.70        2.26 o
   3   8   4      134.87      127.83        3.89 o
   4   8   4      109.20      107.37        4.28 o
   5   8   4      290.27      278.53        8.85 o
   6   8   4       13.16       14.53        2.11 o
   7   8   4       18.11       11.15        3.76 o
   8   8   4        2.43        3.10        4.48 o
   0   9   4      326.48      290.97       12.51 o
   1   9   4       15.68       17.49        1.85 o
   2   9   4        2.15        3.11        2.45 o
   3   9   4      341.98      314.88        9.15 o
   4   9   4       33.13       33.25        2.51 o
   5   9   4       45.55       36.79        3.91 o
   6   9   4       -1.31        0.51        4.24 o
   7   9   4       26.13       19.26        6.53 o
   0  10   4       -1.12        0.94        4.93 o
   1  10   4       69.81       68.63        3.50 o
   2  10   4       14.09       17.15        1.92 o
   3  10   4       44.71       49.83        2.77 o
   4  10   4       24.17       29.41        4.39 o
   5  10   4      387.71      302.74       19.32 o
   6  10   4        4.48        0.36        5.97 o
   0  11   4       28.00       32.41        3.73 o
   1  11   4       21.47       18.29        2.84 o
   2  11   4       30.43       33.62        3.30 o
   3  11   4       34.63       38.07        3.44 o
   4  11   4       70.84       60.18        6.11 o
   5  11   4       35.84       39.53        8.03 o
   0  12   4        9.15        1.33        4.29 o
   1  12   4       20.53       15.38        4.61 o
   2  12   4       58.24       64.34        5.90 o
   3  12   4       12.32       15.46        8.21 o
   1   0   5     1519.85     1641.15       45.92 o
   2   0   5      359.15      386.80        9.71 o
   3   0   5      578.86      531.30       16.24 o
   4   0   5     1671.61     1582.44       36.40 o
   5   0   5      176.96      154.15        4.67 o
   6   0   5      587.07      564.56       13.25 o
   7   0   5       39.76       42.91        3.17 o
   8   0   5       13.44       12.81        2.05 o
   9   0   5       77.47       61.39        5.97 o
  10   0   5       17.17       21.87        3.92 o
   0   1   5     1352.59     1533.01       42.19 o
   1   1   5      894.98      981.20       24.42 o
   2   1   5      351.40      385.47        6.27 o
   3   1   5      441.00      441.52        7.66 o
   4   1   5      464.80      410.58        9.89 o
   5   1   5      102.85       98.48        2.52 o
   6   1   5      170.71      174.75        4.43 o
   7   1   5      153.63      150.45        4.28 o
   8   1   5      196.37      190.92        6.54 o
   9   1   5        7.75        9.14        2.41 o
  10   1   5      102.20      101.59        6.80 o
   0   2   5      762.54      837.01       19.60 o
   1   2   5      518.84      558.74       10.86 o
   2   2   5     1273.63     1247.29       23.14 o
   3   2   5      965.54      883.22       14.80 o
   4   2   5       17.45       18.94        1.84 o
   5   2   5       70.93       76.64        2.80 o
   6   2   5       38.17       37.92        2.80 o
   7   2   5      188.44      176.94        7.05 o
   8   2   5       49.75       54.55        3.92 o
   9   2   5       77.84       77.60        3.70 o
  10   2   5       11.39       15.00        3.30 o
   0   3   5       68.88       51.14        2.80 o
   1   3   5     1342.05     1384.47       21.98 o
   2   3   5     2687.27     2576.31       57.77 o
   3   3   5      518.10      550.10        9.78 o
   4   3   5     2494.82     2281.02       43.87 o
   5   3   5       63.47       71.11        2.26 o
   6   3   5      173.79      174.99        4.52 o
   7   3   5       21.56       29.13        3.09 o
   8   3   5       12.79       19.39        2.98 o
   9   3   5       45.36       44.24        5.22 o
  10   3   5        9.05       10.92        4.03 o
   0   4   5     1501.00     1550.25       35.47 o
   1   4   5     2314.87     2194.20       38.79 o
   2   4   5       12.51       12.16        1.14 o
   3   4   5       70.47       83.71        2.36 o
   4   4   5      133.47      141.38        4.10 o
   5   4   5      409.92      400.27        8.47 o
   6   4   5      268.71      265.82        7.07 o
   7   4   5      114.43      119.98        3.97 o
   8   4   5      441.38      401.20       13.00 o
   9   4   5       61.51       63.98        3.70 o
  10   4   5        3.45       13.97        4.43 o
   0   5   5      602.75      602.69       14.56 o
   1   5   5      283.64      290.41        5.69 o
   2   5   5      181.25      192.52        3.43 o
   3   5   5       36.59       37.09        2.00 o
   4   5   5      215.04      194.91        5.17 o
   5   5   5      447.07      416.92       11.76 o
   6   5   5       83.07       91.87        2.91 o
   7   5   5      106.59      101.23        3.79 o
   8   5   5       10.17       10.21        1.98 o
   9   5   5       60.48       53.27        5.41 o
  10   5   5       21.75       12.34        5.22 o
   0   6   5      641.76      630.35       15.68 o
   1   6   5      179.57      181.03        3.83 o
   2   6   5      214.76      241.80        4.16 o
   3   6   5       92.96      103.53        2.64 o
   4   6   5      125.72      111.47        3.83 o
   5   6   5      180.60      169.67        5.44 o
   6   6   5       50.12       43.22        2.64 o
   7   6   5       72.24       70.11        2.90 o
   8   6   5        9.89        9.78        2.13 o
   9   6   5        6.35       11.53        7.86 o
   0   7   5        9.71        8.36        2.24 o
   1   7   5       97.25       99.61        2.84 o
   2   7   5      358.59      360.74        7.64 o
   3   7   5      277.20      262.41        6.29 o
   4   7   5       89.13       91.90        3.08 o
   5   7   5       95.76       94.44        4.05 o
   6   7   5       22.68       25.59        2.15 o
   7   7   5        4.29        4.02        1.46 o
   8   7   5        4.11        6.62        3.55 o
   9   7   5        0.56        8.24        2.99 o
   0   8   5       14.19       15.97        2.99 o
   1   8   5       71.77       77.08        2.84 o
   2   8   5      129.64      116.78        3.92 o
   3   8   5        7.47       13.26        1.39 o
   4   8   5       40.51       39.67        2.88 o
   5   8   5       35.65       36.85        3.01 o
   6   8   5       14.65       23.59        2.06 o
   7   8   5        6.07        3.35        2.56 o
   8   8   5       28.75       37.72        5.41 o
   0   9   5        0.00        0.08        0.01 o
   1   9   5       19.13       17.54        1.98 o
   2   9   5       31.55       27.91        2.24 o
   3   9   5       26.04       31.36        1.85 o
   4   9   5       12.13       11.17        2.13 o
   5   9   5      197.12      189.21       10.11 o
   6   9   5       32.20       29.07        3.76 o
   7   9   5       39.57       32.59        8.03 o
   0  10   5      698.88      647.91       28.37 o
   1  10   5        0.75        0.81        1.31 o
   2  10   5       27.63       33.30        2.32 o
   3  10   5        6.63        7.64        2.18 o
   4  10   5       11.67       17.21        2.90 o
   5  10   5       81.48       71.89        5.17 o
   6  10   5       -8.40        2.26        6.35 o
   0  11   5      178.27      137.42       11.95 o
   1  11   5       49.75       43.60        4.16 o
   2  11   5       14.47       10.47        2.98 o
   3  11   5        1.31        7.22        6.93 o
   4  11   5        2.99        6.63        4.82 o
   5  11   5      116.48       93.27       11.95 o
   0  12   5        4.48        0.81        4.11 o
   1  12   5       28.09       31.34        4.37 o
   2  12   5       17.55       15.74        4.18 o
   3  12   5       11.95       14.86        5.60 o
   0   0   6     1172.46     1181.22       58.80 o
   1   0   6      843.55      895.54       26.51 o
   2   0   6        1.12        2.85        1.79 o
   3   0   6      134.03      160.77        4.29 o
   4   0   6        8.59        6.99        1.49 o
   5   0   6       70.56       70.57        2.99 o
   6   0   6       11.95        8.96        2.24 o
   7   0   6       89.23       93.38        4.85 o
   8   0   6      317.15      303.31       15.87 o
   9   0   6        7.28        3.54        3.55 o
  10   0   6       40.32       44.17        7.09 o
   0   1   6        0.19        0.44        0.60 o
   1   1   6      771.96      857.80       20.04 o
   2   1   6     4836.19     4668.33       99.61 o
   3   1   6      312.95      290.90        4.89 o
   4   1   6        8.40        9.55        1.01 o
   5   1   6      513.80      512.45        9.17 o
   6   1   6      504.47      471.17       10.57 o
   7   1   6      142.80      131.93        4.48 o
   8   1   6      161.37      147.90        5.09 o
   9   1   6      138.23      124.41        5.62 o
  10   1   6       29.40       26.47        4.07 o
   0   2   6      769.63      808.34       24.64 o
   1   2   6     1272.14     1370.58       32.75 o
   2   2   6      862.97      872.45       19.71 o
   3   2   6     3315.41     3020.01       70.80 o
   4   2   6     2455.52     2278.02       54.94 o
   5   2   6       32.20       35.88        1.58 o
   6   2   6      416.27      417.77       11.23 o
   7   2   6       66.92       69.42        2.86 o
   8   2   6      372.12      369.94       11.08 o
   9   2   6       10.64        7.82        2.24 o
  10   2   6       18.11       29.85        3.57 o
   0   3   6      201.79      222.04        6.72 o
   1   3   6      544.32      545.18        9.99 o
   2   3   6     1941.06     1848.26       38.35 o
   3   3   6      966.75      901.49       17.81 o
   4   3   6      140.37      140.87        4.72 o
   5   3   6      125.16      122.87        2.58 o
   6   3   6       31.45       30.82        1.61 o
   7   3   6      127.12      135.51        3.84 o
   8   3   6      164.27      164.12        5.48 o
   9   3   6       33.88       37.53        2.58 o
  10   3   6       36.49       45.76        5.13 o
   0   4   6       11.39       13.24        1.68 o
   1   4   6       60.85       70.82        2.07 o
   2   4   6      637.47      655.97       10.96 o
   3   4   6      284.67      289.75        6.54 o
   4   4   6     1160.05     1064.59       22.18 o
   5   4   6      254.80      265.70        5.94 o
   6   4   6      186.01      180.26        5.04 o
   7   4   6      731.18      681.16       26.13 o
   8   4   6      151.76      141.83        4.43 o
   9   4   6      135.33      143.33        6.78 o
  10   4   6        9.71       10.39        3.78 o
   0   5   6       17.17       12.19        1.87 o
   1   5   6     2148.64     1987.68       38.56 o
   2   5   6      136.45      138.75        2.98 o
   3   5   6      196.28      191.80        5.23 o
   4   5   6      149.99      153.64        3.94 o
   5   5   6       12.23       12.42        1.30 o
   6   5   6      562.06      567.50       14.67 o
   7   5   6       32.11       36.39        1.85 o
   8   5   6        4.11        6.84        1.50 o
   9   5   6       14.37       16.08        4.55 o
   0   6   6      364.56      346.15        9.52 o
   1   6   6       51.89       58.27        2.32 o
   2   6   6       30.05       28.39        1.72 o
   3   6   6      106.40      116.09        3.23 o
   4   6   6       14.93       17.13        1.80 o
   5   6   6      190.21      192.58        5.85 o
   6   6   6       50.03       61.58        2.38 o
   7   6   6       11.01       10.05        1.53 o
   8   6   6       46.11       59.25        4.48 o
   9   6   6       12.69       13.29        4.04 o
   0   7   6       22.21       22.36        2.61 o
   1   7   6       69.44       71.53        2.64 o
   2   7   6      123.20      125.31        3.63 o
   3   7   6      175.09      188.74        4.89 o
   4   7   6       43.31       39.99        2.59 o
   5   7   6       73.45       70.75        3.55 o
   6   7   6        2.15        1.53        1.80 o
   7   7   6        9.24       13.93        1.63 o
   8   7   6       -5.23        3.11        3.17 o
   0   8   6       -0.75        0.21        2.25 o
   1   8   6      281.96      279.35        7.46 o
   2   8   6      166.04      171.11        4.96 o
   3   8   6      104.25      101.41        3.30 o
   4   8   6       25.85       26.99        2.23 o
   5   8   6      256.95      256.99        8.94 o
   6   8   6        3.45        3.10        2.95 o
   7   8   6       15.49       18.53        4.58 o
   8   8   6       41.44       41.29        5.79 o
   0   9   6      785.68      744.99       26.51 o
   1   9   6        3.83        1.63        1.46 o
   2   9   6       32.76       33.31        2.32 o
   3   9   6       28.47       30.12        2.05 o
   4   9   6        6.91        5.09        2.45 o
   5   9   6       75.69       78.78        5.72 o
   6   9   6        2.24        7.41        4.28 o
   7   9   6        2.61        8.06        3.92 o
   0  10   6       44.43       43.29        4.29 o
   1  10   6       17.36       17.70        2.24 o
   2  10   6       86.24       82.46        4.03 o
   3  10   6       26.69       25.42        2.57 o
   4  10   6       32.01       19.58        4.09 o
   5  10   6       43.87       41.33        6.54 o
   6  10   6        6.35        1.55        4.67 o
   0  11   6      106.03      106.62        8.40 o
   1  11   6        1.87        6.42        3.82 o
   2  11   6       26.41       28.94        3.24 o
   3  11   6        7.65        9.68        3.47 o
   4  11   6       59.17       59.37        6.80 o
   5  11   6        6.53        7.63        5.41 o
   0  12   6       -1.68        0.04       15.46 o
   1  12   6       15.49       16.68        4.61 o
   2  12   6       11.01        6.96        5.75 o
   3  12   6       47.51       48.58        7.48 o
   1   0   7        0.00        0.26        0.01 o
   2   0   7      934.27      912.28       24.08 o
   3   0   7      186.29      212.00        4.48 o
   4   0   7      456.96      429.84       11.01 o
   5   0   7        3.55        5.06        1.49 o
   6   0   7      341.98      347.84       11.01 o
   7   0   7       27.07       27.61        3.55 o
   8   0   7      607.23      581.96       25.20 o
   9   0   7       -0.56        0.58        2.39 o
  10   0   7       -5.04        2.60        5.79 o
   0   1   7     1562.22     1668.49       76.16 o
   1   1   7      336.84      391.19       10.16 o
   2   1   7      659.31      701.09       12.43 o
   3   1   7     1618.97     1559.08       25.68 o
   4   1   7      175.19      160.52        3.37 o
   5   1   7       92.96       99.97        2.85 o
   6   1   7      146.35      148.74        4.01 o
   7   1   7       41.63       48.89        2.00 o
   8   1   7       51.15       46.02        2.86 o
   9   1   7       21.28       22.72        2.84 o
  10   1   7       -5.51        3.30        5.04 o
   0   2   7      148.40      126.45        5.60 o
   1   2   7      166.23      165.43        5.20 o
   2   2   7       63.09       64.23        2.72 o
   3   2   7     2111.12     1924.03       46.71 o
   4   2   7      330.03      336.60        7.65 o
   5   2   7       96.23       81.49        2.95 o
   6   2   7        7.75        8.54        1.12 o
   7   2   7      483.47      474.66       12.53 o
   8   2   7       10.55       11.69        1.59 o
   9   2   7       18.01       18.85        2.25 o
  10   2   7       27.53       19.93        5.43 o
   0   3   7       21.28       19.17        1.12 o
   1   3   7      218.77      249.52        4.59 o
   2   3   7      957.79      904.94       17.74 o
   3   3   7      294.66      284.16        5.90 o
   4   3   7      476.00      473.20        8.54 o
   5   3   7       44.61       46.66        2.43 o
   6   3   7       14.09       14.06        1.17 o
   7   3   7      114.52      117.34        3.57 o
   8   3   7       24.64       22.36        1.66 o
   9   3   7       88.76       84.38        4.87 o
  10   3   7        9.33       12.76        4.97 o
   0   4   7       56.56       57.62        2.61 o
   1   4   7      991.02      920.13       16.78 o
   2   4   7      100.61       98.51        2.80 o
   3   4   7      638.78      633.96       12.15 o
   4   4   7       73.45       62.63        2.67 o
   5   4   7      157.83      136.15        5.47 o
   6   4   7       17.36       18.73        2.18 o
   7   4   7       38.45       35.12        1.84 o
   8   4   7       50.31       50.34        2.31 o
   9   4   7       22.49       28.59        3.55 o
  10   4   7      131.13       98.58       12.06 o
   0   5   7       14.75       10.34        2.24 o
   1   5   7      214.11      226.66        4.42 o
   2   5   7      245.65      262.47        5.15 o
   3   5   7       83.63       74.71        3.37 o
   4   5   7       34.63       31.68        2.44 o
   5   5   7      165.85      188.44        7.47 o
   6   5   7      319.20      295.67       11.78 o
   7   5   7      111.53      117.71        6.79 o
   8   5   7        1.68        0.37       11.42 o
   9   5   7       30.99       39.65        5.54 o
   0   6   7      133.09      120.45        4.48 o
   1   6   7      784.47      779.74       14.45 o
   2   6   7      122.83      123.50        2.97 o
   3   6   7      216.91      226.59        5.15 o
   4   6   7      369.32      357.93        9.64 o
   5   6   7      363.16      353.84       10.67 o
   6   6   7        0.65        2.02        1.48 o
   7   6   7       33.32       38.98        3.42 o
   8   6   7       33.23       39.84        3.55 o
   9   6   7       46.20       53.44        5.77 o
   0   7   7       -1.12        1.52        4.03 o
   1   7   7      324.90      308.29        7.52 o
   2   7   7      182.37      172.32        4.82 o
   3   7   7      396.48      358.55        9.93 o
   4   7   7      420.66      373.19       12.48 o
   5   7   7       56.19       61.71        3.89 o
   6   7   7        9.05       11.34        1.87 o
   7   7   7       17.64       19.95        4.13 o
   8   7   7       -2.99        0.58        3.55 o
   0   8   7       24.08       29.18        2.99 o
   1   8   7      153.44      157.03        4.55 o
   2   8   7       30.43       29.53        2.11 o
   3   8   7      109.76      113.27        3.57 o
   4   8   7      283.83      268.53        9.43 o
   5   8   7       44.61       52.35        3.70 o
   6   8   7       68.13       59.41        6.48 o
   7   8   7       35.00       40.39        4.37 o
   8   8   7       37.89       34.77        5.79 o
   0   9   7       44.61       49.80        3.55 o
   1   9   7      175.37      180.85        5.75 o
   2   9   7       24.92       27.04        2.18 o
   3   9   7       73.36       74.45        3.11 o
   4   9   7       43.21       45.95        3.34 o
   5   9   7       98.37       97.89        7.13 o
   6   9   7       17.64       18.88        5.12 o
   7   9   7        6.16        8.67        4.29 o
   0  10   7      182.75      183.15        8.59 o
   1  10   7       71.87       67.45        3.37 o
   2  10   7       74.11       73.81        4.16 o
   3  10   7      108.55      102.46        4.59 o
   4  10   7       50.40       46.92        5.15 o
   5  10   7        2.89        2.69        5.25 o
   6  10   7       21.28       35.53        9.33 o
   0  11   7       61.60       65.20        6.72 o
   1  11   7       12.69       17.71        2.71 o
   2  11   7       11.76        8.75        3.29 o
   3  11   7       12.60       14.70        3.49 o
   4  11   7       16.71       11.09        4.70 o
   0  12   7       26.69       34.43        4.85 o
   1  12   7        7.84        3.25        4.68 o
   2  12   7       29.77       29.05        6.24 o
   0   0   8       74.85       67.11        3.92 o
   1   0   8      221.76      234.18       10.27 o
   2   0   8        6.91        6.14        1.31 o
   3   0   8      808.83      792.41       19.79 o
   4   0   8      489.07      495.36       12.69 o
   5   0   8      122.64      111.97        4.67 o
   6   0   8     1259.63     1192.21       33.41 o
   7   0   8      678.91      649.98       26.88 o
   8   0   8        4.11        2.63        2.61 o
   9   0   8        0.93        0.09        3.28 o
  10   0   8        2.24        0.07        7.47 o
   0   1   8     1457.32     1426.90       60.48 o
   1   1   8     1016.13      992.13       26.03 o
   2   1   8      294.38      277.59        6.37 o
   3   1   8      482.26      454.71        8.48 o
   4   1   8       74.67       82.33        2.11 o
   5   1   8      218.87      200.65        5.62 o
   6   1   8      110.88      118.22        3.56 o
   7   1   8      105.93      104.41        3.64 o
   8   1   8        2.89        0.13        2.11 o
   9   1   8        8.96       12.56        2.70 o
  10   1   8       60.11       41.77        6.87 o
   0   2   8        5.04        0.11        2.61 o
   1   2   8      737.34      740.87       17.83 o
   2   2   8      296.34      304.09        7.93 o
   3   2   8      542.36      536.99       12.19 o
   4   2   8      457.43      452.42       11.32 o
   5   2   8      173.88      170.71        4.05 o
   6   2   8      168.19      152.72        4.87 o
   7   2   8      345.71      329.55        9.01 o
   8   2   8      153.16      144.96        5.41 o
   9   2   8       15.87       17.50        3.81 o
  10   2   8       16.99       22.16        4.56 o
   0   3   8       77.09       82.42        4.29 o
   1   3   8      763.38      728.84       15.87 o
   2   3   8      653.80      680.69       15.45 o
   3   3   8      509.79      477.21       13.15 o
   4   3   8      111.35      109.12        4.01 o
   5   3   8       35.65       33.90        2.05 o
   6   3   8      422.80      424.16       13.44 o
   7   3   8       30.15       30.93        1.50 o
   8   3   8       10.17       10.76        1.46 o
   9   3   8       16.05       19.63        4.17 o
  10   3   8       63.09       68.41        8.72 o
   0   4   8      493.74      518.09       12.51 o
   1   4   8      184.61      214.16        3.70 o
   2   4   8        1.12        3.08        3.80 o
   3   4   8       17.45       12.16        1.39 o
   4   4   8       57.87       51.62        2.54 o
   5   4   8       50.49       53.17        3.17 o
   6   4   8      288.96      253.36        9.52 o
   7   4   8        7.65        6.65        2.05 o
   8   4   8       67.29       64.37        5.48 o
   9   4   8        7.37        6.99        3.31 o
   0   5   8      141.49      137.30        4.85 o
   1   5   8      479.36      499.56        8.39 o
   2   5   8       72.99       75.53        2.24 o
   3   5   8      219.89      207.17        5.96 o
   4   5   8      130.67      131.94        5.01 o
   5   5   8       29.87       34.22        3.17 o
   6   5   8       10.45        9.26        2.63 o
   7   5   8       51.33       53.50        3.55 o
   8   5   8        7.28       10.01        2.80 o
   9   5   8       36.68       34.06        5.08 o
   0   6   8     1574.92     1487.13       38.45 o
   1   6   8       73.55       79.88        2.51 o
   2   6   8      253.87      263.21        5.17 o
   3   6   8      157.36      147.01        3.84 o
   4   6   8      389.30      387.08       11.97 o
   5   6   8        7.47        8.43        2.55 o
   6   6   8        2.99        2.29        1.71 o
   7   6   8        9.99       11.98        3.61 o
   8   6   8       27.63       33.82        3.92 o
   9   6   8       -7.75        0.44        3.38 o
   0   7   8     1550.28     1438.29       52.08 o
   1   7   8      108.36      103.11        3.43 o
   2   7   8       75.32       79.43        2.51 o
   3   7   8        7.56        6.17        1.40 o
   4   7   8      138.23      152.90        5.17 o
   5   7   8       61.41       82.68        3.63 o
   6   7   8       13.91       21.40        2.41 o
   7   7   8       31.17       34.83        3.92 o
   8   7   8       55.81       64.55        7.09 o
   0   8   8       46.85       42.01        4.11 o
   1   8   8      241.92      221.72        6.60 o
   2   8   8       20.44       18.73        1.78 o
   3   8   8       73.17       78.20        2.78 o
   4   8   8       21.19       17.85        2.43 o
   5   8   8        7.19        6.12        2.51 o
   6   8   8        5.79       11.98        2.65 o
   7   8   8        6.63       11.06        4.22 o
   0   9   8       42.37       35.65        3.55 o
   1   9   8       73.73       79.54        3.37 o
   2   9   8      116.48      120.56        4.09 o
   3   9   8       15.03       12.11        1.72 o
   4   9   8       28.93       37.50        3.27 o
   5   9   8       10.83       11.64        3.44 o
   6   9   8        4.01        4.84        2.77 o
   7   9   8       14.93       18.97        4.11 o
   0  10   8       78.59       75.35        5.60 o
   1  10   8       41.53       45.67        3.25 o
   2  10   8        6.35       11.33        1.92 o
   3  10   8       31.73       32.43        2.71 o
   4  10   8       21.47       15.75        3.92 o
   5  10   8       11.48        7.55        4.28 o
   6  10   8       22.21       18.06        6.16 o
   0  11   8       -0.56        4.15        3.74 o
   1  11   8       10.64       11.42        2.99 o
   2  11   8        5.60        3.81        3.22 o
   3  11   8       22.77       21.37        4.61 o
   4  11   8       13.16       23.08        4.68 o
   0  12   8        0.93        4.30        5.80 o
   1  12   8       13.81        7.52        5.36 o
   2  12   8       59.92       68.28        8.82 o
   1   0   9       36.03       27.06        3.36 o
   2   0   9      283.18      286.91        8.40 o
   3   0   9       92.03       94.03        2.99 o
   4   0   9       47.79       53.47        2.05 o
   5   0   9     1571.00     1506.64       42.00 o
   6   0   9      686.75      646.44       19.41 o
   7   0   9      175.47      190.92        8.96 o
   8   0   9       43.49       44.53        3.92 o
   9   0   9        1.12        2.30        7.17 o
  10   0   9       49.09       41.54       10.64 o
   0   1   9      503.63      485.04       27.63 o
   1   1   9     1168.63     1154.28       28.67 o
   2   1   9      121.99      127.48        2.93 o
   3   1   9      686.10      681.25       12.43 o
   4   1   9      219.15      204.61        3.97 o
   5   1   9      163.52      165.14        4.71 o
   6   1   9      452.02      454.15        9.99 o
   7   1   9      266.75      270.70        8.39 o
   8   1   9      158.76      157.15        5.68 o
   9   1   9       37.05       36.94        4.39 o
  10   1   9       20.25       30.64        5.54 o
   0   2   9        5.79        3.60        2.05 o
   1   2   9      326.48      324.74        9.27 o
   2   2   9     2504.52     2323.58       58.49 o
   3   2   9      388.08      363.03        9.37 o
   4   2   9       30.89       28.22        2.10 o
   5   2   9      193.01      172.13        5.23 o
   6   2   9      171.92      165.68        4.45 o
   7   2   9       67.85       69.74        2.86 o
   8   2   9        6.81        9.93        1.59 o
   9   2   9       14.65       16.56        4.15 o
  10   2   9       53.29       55.36        6.96 o
   0   3   9     2468.68     2327.27       62.91 o
   1   3   9     1131.39     1141.17       27.98 o
   2   3   9      559.44      550.11       14.68 o
   3   3   9      138.79      131.40        4.68 o
   4   3   9      194.32      201.92        5.64 o
   5   3   9      234.27      199.95        5.79 o
   6   3   9       63.28       71.51        2.80 o
   7   3   9      109.20      109.55        4.67 o
   8   3   9      166.51      158.44        8.44 o
   9   3   9        5.69        2.17        4.12 o
  10   3   9       45.17       57.60        7.60 o
   0   4   9        5.04        7.72        0.75 o
   1   4   9      413.10      397.36        7.34 o
   2   4   9      257.60      253.27        5.50 o
   3   4   9      264.32      246.77        5.50 o
   4   4   9      282.43      299.64        8.93 o
   5   4   9      161.65      148.85        5.41 o
   6   4   9        0.56        1.67        1.35 o
   7   4   9       97.44      112.59        4.29 o
   8   4   9       92.49       91.69        6.01 o
   9   4   9       43.77       37.09        5.56 o
   0   5   9      154.75      163.66        4.29 o
   1   5   9      334.70      326.41        6.60 o
   2   5   9       47.04       53.27        2.10 o
   3   5   9      130.67      130.59        3.73 o
   4   5   9      461.35      460.83       10.93 o
   5   5   9       52.45       56.54        2.86 o
   6   5   9      114.24      120.12        5.60 o
   7   5   9        3.92        2.35        2.24 o
   8   5   9      131.23      127.53        7.84 o
   9   5   9      106.49      106.66        8.39 o
   0   6   9       67.95       71.57        3.55 o
   1   6   9       10.55       10.44        1.19 o
   2   6   9        7.84        9.67        1.19 o
   3   6   9      113.12      106.29        4.16 o
   4   6   9      154.65      143.40        4.99 o
   5   6   9       86.33       99.33        3.51 o
   6   6   9        3.27        6.71        2.59 o
   7   6   9       11.95       17.13        2.80 o
   8   6   9       -0.37        0.28        2.81 o
   0   7   9       13.44       15.36        2.61 o
   1   7   9      459.02      454.32       11.82 o
   2   7   9      484.96      489.41       11.28 o
   3   7   9       60.29       77.00        2.44 o
   4   7   9       41.72       44.35        3.11 o
   5   7   9       28.84       35.87        2.45 o
   6   7   9       21.65       29.29        2.90 o
   7   7   9       67.85       61.45        5.96 o
   8   7   9       64.77       64.05        6.53 o
   0   8   9       29.87       37.96        2.99 o
   1   8   9      220.64      238.23        6.34 o
   2   8   9       37.52       40.54        1.98 o
   3   8   9      250.97      204.93        7.26 o
   4   8   9       66.08       63.15        3.91 o
   5   8   9       14.19       13.43        1.92 o
   6   8   9       15.31       13.97        3.72 o
   7   8   9       58.33       61.64        6.01 o
   0   9   9      290.08      286.79       11.76 o
   1   9   9       87.27       89.52        3.50 o
   2   9   9       53.39       52.38        2.51 o
   3   9   9       26.13       28.50        2.18 o
   4   9   9       79.33       63.74        5.68 o
   5   9   9        4.67        5.14        6.12 o
   6   9   9        3.92        6.90        4.26 o
   0  10   9      204.77      188.40       13.81 o
   1  10   9       45.27       47.09        3.85 o
   2  10   9       26.79       34.75        2.71 o
   3  10   9       -0.47        0.33        2.20 o
   4  10   9       27.25       29.02        4.20 o
   5  10   9        9.89       13.48        3.90 o
   0  11   9       36.96       32.66        5.97 o
   1  11   9      138.51      123.36        7.71 o
   2  11   9        5.60        1.76        4.30 o
   3  11   9       17.17       13.60        6.50 o
   4  11   9       24.08       24.14        6.11 o
   0  12   9      137.76      130.62       20.16 o
   1  12   9        1.87        0.82        6.01 o
   0   0  10       22.59       22.84        2.80 o
   1   0  10      427.10      437.95       19.79 o
   2   0  10     1490.54     1407.58       42.56 o
   3   0  10      140.93      148.54        3.92 o
   4   0  10        8.96        9.74        1.49 o
   5   0  10      856.43      831.04       22.03 o
   6   0  10       31.55       35.19        2.61 o
   7   0  10       10.08        4.64        2.43 o
   8   0  10       28.19       27.94        3.55 o
   9   0  10       66.08       48.06        9.15 o
  10   0  10       38.27       34.04        9.89 o
   0   1  10       29.87       26.47        3.17 o
   1   1  10      367.74      372.03        7.36 o
   2   1  10     1089.39     1068.34       21.80 o
   3   1  10      234.92      244.98        4.39 o
   4   1  10       48.25       41.46        1.66 o
   5   1  10     2453.47     2246.22       57.11 o
   6   1  10      115.55      120.33        3.94 o
   7   1  10       16.99       14.44        1.58 o
   8   1  10       23.24       24.58        1.98 o
   9   1  10       99.77       73.56        8.39 o
  10   1  10       27.16       32.84        5.17 o
   0   2  10       16.43       21.26        2.80 o
   1   2  10      393.12      395.66       12.79 o
   2   2  10      170.89      148.89        4.72 o
   3   2  10       49.56       39.16        2.36 o
   4   2  10       85.31       74.69        3.43 o
   5   2  10      202.91      206.89        7.47 o
   6   2  10      204.03      193.72        7.47 o
   7   2  10        8.49       11.16        1.17 o
   8   2  10        9.99       13.05        1.40 o
   9   2  10       10.36        5.94        4.26 o
   0   3  10       38.83       40.71        3.36 o
   1   3  10       24.64       28.64        2.77 o
   2   3  10      338.62      310.12        8.98 o
   3   3  10       53.57       56.13        3.05 o
   4   3  10      572.04      566.81       13.59 o
   5   3  10       22.40       22.26        1.87 o
   6   3  10      301.84      286.49        7.65 o
   7   3  10       69.07       77.54        3.17 o
   8   3  10        5.32       10.88        2.60 o
   9   3  10       20.81        9.41        4.77 o
   0   4  10       18.48       18.15        2.43 o
   1   4  10      522.11      503.94       11.16 o
   2   4  10       50.77       50.02        2.51 o
   3   4  10      166.69      151.01        5.05 o
   4   4  10      189.65      190.00        6.82 o
   5   4  10       31.08       33.25        3.31 o
   6   4  10        8.96       13.92        2.05 o
   7   4  10       31.92       35.04        2.99 o
   8   4  10       10.55        8.93        2.98 o
   9   4  10       18.57       20.37        4.96 o
   0   5  10        5.41        4.92        0.93 o
   1   5  10      271.32      257.30        5.75 o
   2   5  10      102.85      102.27        2.77 o
   3   5  10       50.87       57.01        2.28 o
   4   5  10       77.56       78.93        2.95 o
   5   5  10       91.93      101.25        4.27 o
   6   5  10        8.59       13.03        2.43 o
   7   5  10      145.04      128.94        7.28 o
   8   5  10       20.91       25.09        3.55 o
   9   5  10       32.20       34.30        5.14 o
   0   6  10      173.41      151.68        5.41 o
   1   6  10      717.18      679.16       13.08 o
   2   6  10      596.40      579.35       12.16 o
   3   6  10       79.89       71.51        3.19 o
   4   6  10       13.53       14.01        1.72 o
   5   6  10       25.29       29.34        2.12 o
   6   6  10        5.79        7.87        2.05 o
   7   6  10       27.25       29.04        3.55 o
   8   6  10        5.97       11.37        4.29 o
   0   7  10       54.32       43.96        3.55 o
   1   7  10       68.97       72.59        2.46 o
   2   7  10       82.60       88.46        2.71 o
   3   7  10      227.64      202.07        6.28 o
   4   7  10      141.40      153.42        4.82 o
   5   7  10        7.65        7.19        2.06 o
   6   7  10       21.93       26.10        3.05 o
   7   7  10       -1.87        3.83       11.95 o
   8   7  10       11.57       11.79        4.11 o
   0   8  10       11.01       12.54        2.24 o
   1   8  10      164.92      157.19        4.65 o
   2   8  10      211.31      194.92        6.08 o
   3   8  10       31.92       24.32        2.06 o
   4   8  10       15.68        9.77        2.85 o
   5   8  10        5.41        3.69        1.92 o
   6   8  10        1.49        3.14        6.12 o
   7   8  10       32.20       30.13        4.93 o
   0   9  10      148.77      143.32        7.28 o
   1   9  10        3.55        6.55        1.96 o
   2   9  10       32.67       28.57        2.18 o
   3   9  10       21.84       17.04        2.18 o
   4   9  10       -0.93        3.04        1.84 o
   5   9  10       25.57       26.20        3.31 o
   6   9  10        0.93        1.27        2.63 o
   0  10  10        1.49        0.04       11.35 o
   1  10  10        1.49        1.11        4.52 o
   2  10  10        4.20        6.05        2.18 o
   3  10  10       31.73       31.79        5.36 o
   4  10  10       22.96       27.21        4.31 o
   5  10  10       14.75       32.63        9.15 o
   0  11  10        4.29        7.34        4.67 o
   1  11  10       25.20       21.75        3.53 o
   2  11  10        8.12       10.57        4.17 o
   3  11  10       38.64       50.22        6.17 o
   1   0  11       78.59       77.05        3.36 o
   2   0  11        1.49        4.24        3.58 o
   3   0  11      167.07      158.09        5.23 o
   4   0  11      301.47      332.59        7.47 o
   5   0  11      105.09      116.08        4.11 o
   6   0  11       58.99       73.06        2.99 o
   7   0  11       26.32       27.13        2.43 o
   8   0  11       84.56       86.24        6.72 o
   9   0  11       46.11       36.58        8.40 o
   0   1  11       85.87       83.70        3.92 o
   1   1  11       84.37       92.87        2.84 o
   2   1  11       84.37       86.74        2.07 o
   3   1  11       29.21       27.66        1.35 o
   4   1  11      198.71      203.56        4.58 o
   5   1  11      143.27      145.04        4.39 o
   6   1  11      795.95      740.62       20.74 o
   7   1  11       99.12       98.21        4.11 o
   8   1  11       11.95       12.45        1.85 o
   9   1  11        6.44        6.14        3.50 o
   0   2  11       30.80       38.84        3.55 o
   1   2  11        9.24       11.51        1.56 o
   2   2  11      610.96      601.10       14.40 o
   3   2  11      239.40      237.90        6.61 o
   4   2  11      217.37      203.70        6.55 o
   5   2  11      876.97      794.56       26.32 o
   6   2  11       62.72       66.67        4.11 o
   7   2  11       33.23       35.22        4.09 o
   8   2  11       28.00       30.68        3.84 o
   9   2  11       24.45       19.99        4.97 o
   0   3  11       41.07       47.38        3.55 o
   1   3  11      116.48      117.54        4.07 o
   2   3  11      458.46      462.55       13.94 o
   3   3  11      259.09      256.63        6.65 o
   4   3  11      107.99      121.96        4.63 o
   5   3  11       25.76       33.83        2.63 o
   6   3  11       89.04       91.06        3.92 o
   7   3  11       27.81       27.53        3.17 o
   8   3  11       49.84       49.60        4.43 o
   9   3  11       11.39       16.71        4.99 o
   0   4  11       14.37       13.54        3.17 o
   1   4  11       74.39       94.65        3.78 o
   2   4  11      239.21      251.21        8.02 o
   3   4  11      205.24      185.24        6.55 o
   4   4  11      183.31      189.62        5.80 o
   5   4  11       10.08       11.59        2.43 o
   6   4  11       54.32       58.34        3.55 o
   7   4  11       16.05       11.51        2.43 o
   8   4  11        3.36        3.38        2.99 o
   9   4  11       23.89       18.23        5.63 o
   0   5  11       61.04       78.01        4.48 o
   1   5  11      774.30      763.91       18.73 o
   2   5  11       95.29       94.35        3.81 o
   3   5  11        2.71        2.15        1.86 o
   4   5  11       57.59       67.82        3.55 o
   5   5  11      161.00      168.75        7.28 o
   6   5  11       19.41       22.47        2.61 o
   7   5  11        2.80        2.43        2.24 o
   8   5  11       23.52       17.33        4.11 o
   0   6  11        2.24        1.40        0.93 o
   1   6  11      147.47      167.08        3.78 o
   2   6  11      448.38      448.18       10.90 o
   3   6  11      127.12      131.56        4.45 o
   4   6  11      148.21      180.50        5.56 o
   5   6  11       24.45       28.99        3.30 o
   6   6  11       47.04       43.53        3.17 o
   7   6  11       97.07       81.74        6.72 o
   8   6  11       -0.37        2.25        2.93 o
   0   7  11        1.87        2.28        5.23 o
   1   7  11       38.73       36.32        1.81 o
   2   7  11      117.51      121.78        3.84 o
   3   7  11       13.53       12.61        1.59 o
   4   7  11       46.57       46.05        2.58 o
   5   7  11       12.97       13.79        1.92 o
   6   7  11       16.80       15.58        3.36 o
   7   7  11       10.64        4.21        3.55 o
   0   8  11        4.11        3.02        1.49 o
   1   8  11       49.19       51.78        2.12 o
   2   8  11       58.52       59.75        2.71 o
   3   8  11      255.17      242.20        7.54 o
   4   8  11       45.64       51.80        2.71 o
   5   8  11        0.56        2.51        1.59 o
   6   8  11       35.28       38.71        4.40 o
   7   8  11       32.29       26.52        7.47 o
   0   9  11        2.05        0.69        2.43 o
   1   9  11       10.27       11.72        1.79 o
   2   9  11       17.92       14.53        1.92 o
   3   9  11       27.72       33.34        2.32 o
   4   9  11       13.91       18.26        3.32 o
   5   9  11        7.00       10.56        2.98 o
   6   9  11       10.83        2.31        6.35 o
   0  10  11        5.23        0.69        2.80 o
   1  10  11        0.28        0.28        1.65 o
   2  10  11       39.48       35.64        4.80 o
   3  10  11        7.28        8.62        4.03 o
   4  10  11       62.53       48.30        7.62 o
   0  11  11       14.93       21.06        4.29 o
   1  11  11        4.01       17.35        4.98 o
   2  11  11       17.92       15.32        5.83 o
   3  11  11      100.15       82.96       11.23 o
   0   0  12       89.97       99.71        7.28 o
   1   0  12       60.85       60.99        3.73 o
   2   0  12        6.91        6.00        1.31 o
   3   0  12       27.81       29.05        2.24 o
   4   0  12        7.28        6.85        1.31 o
   5   0  12      490.56      466.76       15.12 o
   6   0  12      366.24      345.62       12.51 o
   7   0  12       -1.31        0.65        4.70 o
   8   0  12       17.36       14.68        2.80 o
   9   0  12        8.77        0.49        6.53 o
   0   1  12       25.57       29.83        2.43 o
   1   1  12      114.52      124.99        3.57 o
   2   1  12       94.17       99.74        2.33 o
   3   1  12      213.83      210.02        5.00 o
   4   1  12      198.24      190.83        4.77 o
   5   1  12      632.99      593.56       19.23 o
   6   1  12      632.90      596.61       16.01 o
   7   1  12       85.96       86.37        3.51 o
   8   1  12       12.79        8.84        3.52 o
   9   1  12        6.91        7.57        4.15 o
   0   2  12        7.09        4.94        3.17 o
   1   2  12       89.51       94.25        3.09 o
   2   2  12       41.44       37.75        2.48 o
   3   2  12      362.51      368.49       10.41 o
   4   2  12      460.51      431.13       12.27 o
   5   2  12        3.64        3.78        1.66 o
   6   2  12      109.76      108.76        5.41 o
   7   2  12      151.85      144.31        8.06 o
   8   2  12       54.79       61.70        4.22 o
   9   2  12        9.71       13.59        4.87 o
   0   3  12      133.84      120.65        8.59 o
   1   3  12      237.07      228.20        8.05 o
   2   3  12      144.57      157.06        4.98 o
   3   3  12      925.69      909.40       25.76 o
   4   3  12      108.92      122.92        4.66 o
   5   3  12      367.18      386.88       11.70 o
   6   3  12       43.31       55.34        2.99 o
   7   3  12       56.19       55.43        3.73 o
   8   3  12       26.13       25.58        4.40 o
   9   3  12       23.80       39.91        5.67 o
   0   4  12      156.99      153.29        6.72 o
   1   4  12      939.03      866.34       25.00 o
   2   4  12       70.28       74.98        3.09 o
   3   4  12        9.52        5.43        2.88 o
   4   4  12      254.61      264.65        9.73 o
   5   4  12       25.95       34.94        2.75 o
   6   4  12      122.83      115.01        6.16 o
   7   4  12       89.23       89.36        5.97 o
   8   4  12       68.88       59.94        7.28 o
   9   4  12       14.75       12.79        6.02 o
   0   5  12      265.63      284.97       11.76 o
   1   5  12      105.28      106.00        3.57 o
   2   5  12      184.99      182.78        6.80 o
   3   5  12        0.75        1.93        2.24 o
   4   5  12        0.28        0.55        1.26 o
   5   5  12        7.56        5.94        3.04 o
   6   5  12       92.40       98.27        4.48 o
   7   5  12      111.63      114.64        6.91 o
   8   5  12        7.65        5.54        3.17 o
   0   6  12      185.36      173.11        6.53 o
   1   6  12     1241.34     1134.02       25.68 o
   2   6  12      204.40      200.70        7.36 o
   3   6  12       82.04       92.86        4.68 o
   4   6  12       57.31       68.64        4.40 o
   5   6  12        8.31        7.36        3.02 o
   6   6  12        7.28        6.17        2.24 o
   7   6  12       38.83       34.13        4.29 o
   8   6  12       86.80       93.31        9.52 o
   0   7  12      195.63      198.45        6.35 o
   1   7  12        8.96        8.83        0.80 o
   2   7  12      157.27      154.07        4.36 o
   3   7  12       46.85       53.53        2.32 o
   4   7  12       35.00       36.22        2.24 o
   5   7  12        3.83        0.66        2.59 o
   6   7  12       44.24       43.82        5.23 o
   7   7  12       35.47       36.08        5.60 o
   0   8  12        4.11        2.43        1.31 o
   1   8  12        9.05       11.69        1.59 o
   2   8  12       27.72       29.73        1.92 o
   3   8  12       89.04       93.05        4.03 o
   4   8  12        0.84        0.07        1.71 o
   5   8  12       18.11       17.09        2.64 o
   6   8  12        4.67        3.57        5.97 o
   0   9  12       18.11       18.54        2.05 o
   1   9  12       55.72       50.49        3.29 o
   2   9  12       15.59       16.13        1.92 o
   3   9  12       79.33       60.34        6.56 o
   4   9  12       32.11       40.68        5.35 o
   5   9  12       14.47       12.37        4.69 o
   0  10  12      166.88      149.29       13.25 o
   1  10  12       12.88       15.71        2.52 o
   2  10  12      105.28       87.10        8.95 o
   3  10  12       39.01       36.44        5.81 o
   4  10  12       20.63       35.17        7.42 o
   0  11  12      -10.08        0.42        8.77 o
   1  11  12       20.72       19.02        5.22 o
   2  11  12        5.32        2.41        5.57 o
   1   0  13        1.49        1.56        5.38 o
   2   0  13       18.85       17.11        2.05 o
   3   0  13      255.55      249.03       10.27 o
   4   0  13      116.48      115.70        3.55 o
   5   0  13      111.63      116.51        4.85 o
   6   0  13       62.53       60.24        3.36 o
   7   0  13       44.05       37.19        3.36 o
   8   0  13       64.03       61.63        8.96 o
   9   0  13       13.07       16.18        7.09 o
   0   1  13        7.28        7.60        1.68 o
   1   1  13      102.76      107.54        3.11 o
   2   1  13      254.89      240.86        5.96 o
   3   1  13       37.89       37.62        1.55 o
   4   1  13       97.16       87.63        3.04 o
   5   1  13      213.17      210.11        7.84 o
   6   1  13      217.28      218.03        8.36 o
   7   1  13       10.08        9.28        1.46 o
   8   1  13       39.11       37.73        5.13 o
   9   1  13        6.07        4.87        4.10 o
   0   2  13       42.37       36.32        5.60 o
   1   2  13      109.20       98.26        3.97 o
   2   2  13      412.16      385.04       10.65 o
   3   2  13      158.39      169.47        5.43 o
   4   2  13      516.14      525.00       15.95 o
   5   2  13       68.97       81.22        3.68 o
   6   2  13       75.79       70.95        4.48 o
   7   2  13       10.83       16.37        3.54 o
   8   2  13       10.45       13.42        3.30 o
   9   2  13       55.07       51.62        6.67 o
   0   3  13       26.32       24.15        5.23 o
   1   3  13      275.43      271.17        7.94 o
   2   3  13       38.73       38.77        2.63 o
   3   3  13      229.13      229.35        8.11 o
   4   3  13       93.24       87.84        4.55 o
   5   3  13        2.43        1.15        3.13 o
   6   3  13      142.80      136.97        5.79 o
   7   3  13       70.37       71.41        4.11 o
   8   3  13       26.41       29.66        4.18 o
   9   3  13       24.45       24.58        6.35 o
   0   4  13      349.44      345.02       12.88 o
   1   4  13      301.00      305.51       10.51 o
   2   4  13      115.08      111.50        5.64 o
   3   4  13       69.72       73.71        4.45 o
   4   4  13      216.63      210.50        9.56 o
   5   4  13        4.95        1.40        2.92 o
   6   4  13       -2.24        0.64        2.80 o
   7   4  13       36.03       33.48        4.11 o
   8   4  13       12.79       21.61        3.99 o
   0   5  13       58.43       67.54        4.85 o
   1   5  13       32.29       28.79        3.05 o
   2   5  13       19.41       17.22        2.33 o
   3   5  13      378.66      373.68       13.35 o
   4   5  13        4.29        1.93        2.77 o
   5   5  13       75.41       65.88        5.00 o
   6   5  13       98.00       87.60        5.41 o
   7   5  13       22.21       22.06        4.29 o
   8   5  13       13.44       13.61        4.85 o
   0   6  13      108.27      105.45        5.23 o
   1   6  13      315.75      309.70        9.30 o
   2   6  13      109.20      109.30        5.59 o
   3   6  13       32.29       28.09        3.94 o
   4   6  13        7.09       11.17        3.17 o
   5   6  13      173.41      156.85        8.87 o
   6   6  13       19.23       14.75        3.17 o
   7   6  13        6.35       11.68        3.55 o
   0   7  13       86.99       82.02        4.85 o
   1   7  13       43.49       52.93        2.31 o
   2   7  13      157.83      151.59        6.04 o
   3   7  13       26.60       27.88        2.17 o
   4   7  13       27.35       20.76        4.10 o
   5   7  13        3.92        2.80        4.32 o
   6   7  13       35.84       37.15        4.11 o
   7   7  13       72.80       55.20       11.95 o
   0   8  13       33.23       33.96        1.87 o
   1   8  13      210.09      206.79        6.50 o
   2   8  13       35.93       37.25        2.06 o
   3   8  13      186.39      177.73        7.26 o
   4   8  13        2.52        2.75        2.05 o
   5   8  13       21.00       21.86        4.90 o
   6   8  13       78.96       59.40       11.39 o
   0   9  13       25.57       25.25        4.11 o
   1   9  13       55.25       58.18        4.30 o
   2   9  13      108.36       94.30        6.34 o
   3   9  13       67.48       62.51        6.26 o
   4   9  13      141.21      117.84       12.61 o
   5   9  13        1.49        5.37       11.65 o
   0  10  13       18.85       27.90        3.92 o
   1  10  13       30.15       30.62        4.35 o
   2  10  13       24.92       27.39        4.60 o
   3  10  13        5.97        9.54        5.10 o
   0   0  14      264.13      298.32       12.69 o
   1   0  14       11.76       13.35        2.61 o
   2   0  14      268.05      229.80        8.03 o
   3   0  14      221.95      225.20        9.33 o
   4   0  14       11.20       10.17        1.87 o
   5   0  14       35.84       32.41        2.43 o
   6   0  14       11.01       11.29        1.68 o
   7   0  14        6.16        7.54        1.87 o
   8   0  14       41.25       29.85        8.96 o
   9   0  14       43.31       38.07        9.52 o
   0   1  14        0.00        0.00        0.01 o
   1   1  14      339.18      326.09        7.67 o
   2   1  14       19.51       19.20        1.32 o
   3   1  14       41.44       41.26        1.76 o
   4   1  14       36.21       36.62        1.81 o
   5   1  14       88.48       84.91        4.48 o
   6   1  14       67.95       61.60        3.57 o
   7   1  14      164.36      154.38        8.31 o
   8   1  14       41.81       50.94        5.64 o
   9   1  14        2.71       13.26        4.76 o
   0   2  14       43.87       50.43        3.17 o
   1   2  14       39.85       38.45        2.30 o
   2   2  14      266.65      272.07        7.35 o
   3   2  14      591.74      584.39       16.22 o
   4   2  14      142.80      158.67        6.02 o
   5   2  14       95.57      101.00        4.38 o
   6   2  14       66.64       72.68        3.92 o
   7   2  14        4.76        4.17        3.13 o
   8   2  14       48.63       57.93        5.85 o
   0   3  14      694.03      680.33       40.32 o
   1   3  14       56.65       67.77        3.68 o
   2   3  14      187.60      176.93        6.34 o
   3   3  14        5.69        9.79        2.65 o
   4   3  14      150.17      137.96        6.64 o
   5   3  14       37.80       33.42        3.05 o
   6   3  14       19.97       17.68        2.43 o
   7   3  14      105.65       94.92        5.41 o
   8   3  14        8.21       11.76        3.47 o
   0   4  14      505.12      493.19       24.27 o
   1   4  14      324.99      302.74       13.57 o
   2   4  14      226.61      236.18        7.72 o
   3   4  14      102.95      104.20        5.67 o
   4   4  14      267.03      280.96       11.06 o
   5   4  14      227.73      206.49        9.97 o
   6   4  14       58.99       58.96        4.48 o
   7   4  14       -0.75        4.16        3.11 o
   8   4  14       24.08       18.80        4.75 o
   0   5  14      335.07      343.29       14.00 o
   1   5  14       75.13       86.19        4.09 o
   2   5  14      124.88      127.17        4.97 o
   3   5  14       96.97       99.75        5.62 o
   4   5  14       39.95       38.63        3.79 o
   5   5  14       15.49       16.12        3.29 o
   6   5  14      104.72       98.43        6.72 o
   7   5  14       40.51       42.25        6.35 o
   8   5  14       31.73       31.45       11.39 o
   0   6  14        7.47        5.96        2.24 o
   1   6  14        9.52        4.82        2.95 o
   2   6  14       24.36       23.79        2.38 o
   3   6  14        7.84        4.67        3.27 o
   4   6  14       89.51       95.47        5.96 o
   5   6  14       24.17       32.10        4.32 o
   6   6  14       45.73       50.74        6.72 o
   7   6  14       45.17       40.07        8.77 o
   0   7  14        0.19        3.08        1.04 o
   1   7  14       36.49       32.50        2.44 o
   2   7  14      243.32      220.24        9.50 o
   3   7  14       48.53       44.69        3.84 o
   4   7  14       37.61       44.77        3.79 o
   5   7  14        7.28        7.73        3.77 o
   6   7  14       -7.28        2.00        7.09 o
   0   8  14        2.61        2.79        2.24 o
   1   8  14       97.16       91.02        5.46 o
   2   8  14       30.43       35.37        2.72 o
   3   8  14       21.56       20.88        4.37 o
   4   8  14        9.71        7.14        4.16 o
   5   8  14       41.35       52.01        7.54 o
   0   9  14       28.19       30.14        4.29 o
   1   9  14        2.05        0.77        1.59 o
   2   9  14        5.13        8.50        2.31 o
   3   9  14       23.24       29.48        4.07 o
   4   9  14        6.53        3.43        5.34 o
   0  10  14        5.60        2.44        5.79 o
   1  10  14        4.48        3.56        5.79 o
   2  10  14       34.53       18.77        6.01 o
   3  10  14       25.95       17.45        6.50 o
   1   0  15        0.19        0.46        0.86 o
   2   0  15      434.94      413.63       12.32 o
   3   0  15      253.31      256.24       10.27 o
   4   0  15      207.57      187.54        7.47 o
   5   0  15       44.24       46.04        3.73 o
   6   0  15       15.12       13.88        1.87 o
   7   0  15       59.92       60.02        9.52 o
   8   0  15        0.37        1.64        3.91 o
   0   1  15      287.84      279.41       11.20 o
   1   1  15      217.09      222.17        5.43 o
   2   1  15       10.27       10.96        1.26 o
   3   1  15      399.75      394.34       10.80 o
   4   1  15       80.73       81.85        2.69 o
   5   1  15      196.00      181.50        7.49 o
   6   1  15       22.96       28.76        3.17 o
   7   1  15       97.16       98.36        5.99 o
   8   1  15       62.44       51.25        5.91 o
   0   2  15       53.01       53.89        2.99 o
   1   2  15       98.09      104.75        4.01 o
   2   2  15      107.43      105.54        4.38 o
   3   2  15       18.29       30.14        2.31 o
   4   2  15       18.76       20.91        1.89 o
   5   2  15      120.59      117.83        5.72 o
   6   2  15       56.37       60.75        3.36 o
   7   2  15       51.99       56.37        4.84 o
   8   2  15       16.80       19.30        4.50 o
   0   3  15      463.12      463.30       22.96 o
   1   3  15       35.56       46.08        3.59 o
   2   3  15       -2.71        2.63        2.29 o
   3   3  15      451.55      446.34       16.68 o
   4   3  15       80.17       94.61        5.35 o
   5   3  15       21.00       17.25        2.80 o
   6   3  15       86.99       81.93        4.67 o
   7   3  15      106.77      110.97        6.53 o
   8   3  15       34.53       35.81        5.44 o
   0   4  15      365.50      323.58       18.85 o
   1   4  15      116.57      110.28        5.39 o
   2   4  15      389.39      382.05       14.74 o
   3   4  15      193.48      184.39        9.35 o
   4   4  15       84.93       91.17        4.87 o
   5   4  15        6.07        5.56        2.96 o
   6   4  15       47.97       46.11        4.67 o
   7   4  15       48.53       49.55        5.60 o
   8   4  15        5.69       10.87        5.32 o
   0   5  15      959.66      870.40       47.79 o
   1   5  15       86.80       78.66        5.10 o
   2   5  15       11.39       12.87        2.78 o
   3   5  15        9.52        7.08        2.78 o
   4   5  15      120.96      130.68        6.74 o
   5   5  15       82.32      100.11        5.26 o
   6   5  15      103.04      104.49        7.84 o
   7   5  15        3.55        7.55        5.41 o
   0   6  15       96.51       95.69        4.85 o
   1   6  15       31.64       34.00        3.30 o
   2   6  15       97.35       93.79        4.85 o
   3   6  15       17.55       19.31        3.45 o
   4   6  15        1.21        2.14        2.56 o
   5   6  15       27.81       24.28        4.97 o
   6   6  15       10.83       11.08        5.04 o
   7   6  15        4.85        6.07        6.16 o
   0   7  15        0.00        0.25        0.01 o
   1   7  15       61.97       66.30        3.40 o
   2   7  15        5.04        4.42        2.15 o
   3   7  15       25.95       26.99        4.12 o
   4   7  15       14.00        2.63        5.22 o
   5   7  15        5.04        2.94        4.67 o
   6   7  15       38.83       32.55        7.84 o
   0   8  15      268.80      214.88       17.17 o
   1   8  15        7.84        9.02        2.25 o
   2   8  15        5.51        2.91        3.17 o
   3   8  15       59.08       62.77        6.01 o
   4   8  15        6.72        0.37        5.13 o
   5   8  15        9.43       14.66        6.47 o
   0   9  15        3.73        0.04        3.17 o
   1   9  15        5.32        1.90        4.63 o
   2   9  15       12.23        8.14        4.11 o
   3   9  15        8.21       15.27        3.97 o
   4   9  15       18.29       10.00        6.78 o
   0  10  15      102.29       93.49       11.95 o
   1  10  15       60.01       71.04        8.83 o
   0   0  16       34.91       35.40        3.36 o
   1   0  16       17.73       19.77        2.99 o
   2   0  16       32.48       35.42        2.43 o
   3   0  16      319.76      337.86       11.76 o
   4   0  16      494.30      454.51       17.73 o
   5   0  16      180.13      171.56        9.15 o
   6   0  16        1.87        1.03       10.45 o
   7   0  16       22.59       24.96        4.85 o
   8   0  16        6.16        0.31        5.79 o
   0   1  16      206.83      211.95        8.59 o
   1   1  16       64.40       69.89        2.67 o
   2   1  16       60.57       63.21        2.25 o
   3   1  16      495.79      464.53       12.56 o
   4   1  16        1.12        0.06        2.68 o
   5   1  16        2.99        2.34        1.83 o
   6   1  16       55.44       53.68        4.68 o
   7   1  16       42.28       45.21        4.45 o
   8   1  16       75.69       87.05        7.57 o
   0   2  16      106.96       92.76        5.60 o
   1   2  16      137.95      145.95        6.16 o
   2   2  16      161.28      172.21        6.32 o
   3   2  16      116.85      127.80        5.06 o
   4   2  16      175.65      167.75        7.30 o
   5   2  16        6.91        5.45        1.92 o
   6   2  16        2.05        5.96        2.05 o
   7   2  16       17.83       14.98        3.80 o
   8   2  16      152.79      128.49       10.12 o
   0   3  16       -1.68        0.67        7.39 o
   1   3  16      144.76      141.65        6.42 o
   2   3  16      285.70      286.89        9.22 o
   3   3  16      316.68      314.70       12.17 o
   4   3  16      114.89      115.63        5.30 o
   5   3  16       16.61       11.53        2.63 o
   6   3  16       13.44       16.43        2.24 o
   7   3  16       11.01        5.36        3.92 o
   0   4  16       -3.73        0.35        5.79 o
   1   4  16       27.81       25.25        3.34 o
   2   4  16      233.05      254.46        9.81 o
   3   4  16       62.25       58.50        4.26 o
   4   4  16      170.05      187.55        8.03 o
   5   4  16       -0.47        0.21        2.40 o
   6   4  16       72.05       62.11        5.97 o
   7   4  16       19.23       43.60        9.71 o
   0   5  16       -5.79        0.10        3.92 o
   1   5  16       41.16       46.71        4.40 o
   2   5  16       -1.31        2.68        4.29 o
   3   5  16        7.19        2.16        3.08 o
   4   5  16       70.19       83.08        5.94 o
   5   5  16       34.44       32.03        3.57 o
   6   5  16       23.15       30.43        4.67 o
   7   5  16       12.69       24.80        7.28 o
   0   6  16       49.65       37.12        4.29 o
   1   6  16       41.63       37.54        3.55 o
   2   6  16       78.59       72.91        4.70 o
   3   6  16       13.25       17.43        2.91 o
   4   6  16       31.73       29.47        3.73 o
   5   6  16       10.92       17.23        3.84 o
   6   6  16       23.43       17.59        6.01 o
   0   7  16      227.55      204.92       10.83 o
   1   7  16       70.28       68.45        4.33 o
   2   7  16       12.23        9.87        2.22 o
   3   7  16       14.93       17.64        4.97 o
   4   7  16       27.63       22.14        5.95 o
   5   7  16       23.99       28.62        6.01 o
   0   8  16        6.16        8.31        3.17 o
   1   8  16        9.33       17.60        3.30 o
   2   8  16        1.21        0.35        5.60 o
   3   8  16       32.48       34.44        4.67 o
   4   8  16       20.16       14.14        5.57 o
   0   9  16      176.77      137.43       17.73 o
   1   9  16       37.89       39.16        6.73 o
   2   9  16       44.61       50.87        5.54 o
   3   9  16       37.43       41.15        7.75 o
   1   0  17      232.96      225.26       10.83 o
   2   0  17      429.71      422.41       17.55 o
   3   0  17       -1.31        0.08        4.18 o
   4   0  17       49.84       56.09        2.80 o
   5   0  17       31.73       43.40        3.55 o
   6   0  17      101.92      104.00        8.21 o
   7   0  17       71.49       64.91       11.39 o
   0   1  17       40.51       46.34        3.17 o
   1   1  17       20.72       17.88        1.26 o
   2   1  17      215.13      221.40        5.22 o
   3   1  17       33.23       34.48        1.74 o
   4   1  17        7.65       10.07        1.55 o
   5   1  17      124.88      121.40        5.12 o
   6   1  17        3.55        3.51        1.49 o
   7   1  17        5.97        2.06        2.92 o
   0   2  17        2.05        0.10        2.24 o
   1   2  17       54.79       58.00        2.80 o
   2   2  17      293.72      294.00       10.60 o
   3   2  17        4.85        4.09        1.38 o
   4   2  17       11.76       10.67        2.42 o
   5   2  17       18.20       16.38        2.23 o
   6   2  17        9.52        9.66        2.24 o
   7   2  17       17.73       15.95        4.38 o
   0   3  17       98.19       94.18        5.97 o
   1   3  17      189.75      182.36        7.95 o
   2   3  17      224.37      223.60        9.56 o
   3   3  17       21.93       21.93        3.45 o
   4   3  17       68.79       69.81        4.90 o
   5   3  17        2.71        3.85        3.69 o
   6   3  17        4.11        6.31        2.43 o
   7   3  17       15.31       20.68        3.80 o
   0   4  17      505.87      472.62       27.81 o
   1   4  17       74.48       77.51        4.71 o
   2   4  17       25.11       24.71        2.60 o
   3   4  17        2.89        7.00        3.13 o
   4   4  17       25.85       25.35        3.27 o
   5   4  17       16.05       14.55        3.67 o
   6   4  17        2.43        7.19        3.36 o
   7   4  17       19.23        6.36        7.09 o
   0   5  17       20.53       17.38        4.67 o
   1   5  17      122.64      120.17        8.14 o
   2   5  17       59.08       57.54        4.37 o
   3   5  17       27.44       26.15        4.10 o
   4   5  17       14.65       19.89        3.21 o
   5   5  17        7.93        5.16        4.22 o
   6   5  17       24.36       34.82        4.43 o
   0   6  17        2.61        1.65        2.80 o
   1   6  17       22.03       27.09        3.17 o
   2   6  17       13.53       14.81        2.47 o
   3   6  17       60.20       64.34        5.60 o
   4   6  17        5.79        2.80        3.83 o
   5   6  17        6.07        5.57        4.61 o
   6   6  17       28.75       35.46        7.61 o
   0   7  17        2.99        2.47        2.99 o
   1   7  17       31.45       36.45        2.93 o
   2   7  17        8.12        8.56        3.14 o
   3   7  17        2.24        1.84        3.41 o
   4   7  17      182.00      142.60       12.12 o
   5   7  17      112.65       93.90       11.75 o
   0   8  17       20.91       23.28        7.65 o
   1   8  17       57.12       51.97        5.25 o
   2   8  17       -1.96        2.36        4.93 o
   3   8  17        9.24        0.53        4.56 o
   4   8  17       -2.99        0.26        5.11 o
   0   9  17       15.49       17.44        7.09 o
   1   9  17       10.83        5.95        5.95 o
   0   0  18      323.31      299.21       24.45 o
   1   0  18        2.99        3.68        2.43 o
   2   0  18       26.69       27.18        2.61 o
   3   0  18        8.40        8.47        1.68 o
   4   0  18        2.80        2.47        1.68 o
   5   0  18        2.61        4.36        2.61 o
   6   0  18      132.35      121.45       12.13 o
   7   0  18       59.73       59.87       10.83 o
   0   1  18       31.92       33.01        3.36 o
   1   1  18      192.92      191.61        6.31 o
   2   1  18      896.94      809.86       23.63 o
   3   1  18        2.33        0.36        1.30 o
   4   1  18       65.05       68.62        4.01 o
   5   1  18       31.55       33.69        2.46 o
   6   1  18        6.72        4.61        3.09 o
   7   1  18        9.61        9.47        4.79 o
   0   2  18       45.73       39.22        4.29 o
   1   2  18       96.51       98.99        4.16 o
   2   2  18       40.41       46.39        3.14 o
   3   2  18       26.69       27.24        2.42 o
   4   2  18      139.44      134.27        6.98 o
   5   2  18       29.96       31.73        3.68 o
   6   2  18       69.35       69.65        5.38 o
   7   2  18       -2.61        7.30        4.07 o
   0   3  18       20.53       22.21        3.17 o
   1   3  18       18.95       18.49        2.88 o
   2   3  18      177.15      168.35        8.44 o
   3   3  18       48.44       50.94        4.28 o
   4   3  18       37.05       43.58        3.43 o
   5   3  18       13.72       11.31        3.09 o
   6   3  18        1.87        0.86       16.43 o
   7   3  18       24.73       33.63        6.50 o
   0   4  18      117.79      100.99        7.09 o
   1   4  18       35.00       39.73        3.47 o
   2   4  18        4.76        7.73        2.13 o
   3   4  18       94.36       77.79        5.68 o
   4   4  18      108.45       98.65        6.57 o
   5   4  18       10.36       12.15        3.73 o
   6   4  18       24.27       18.98        6.16 o
   0   5  18      116.85      124.99       11.20 o
   1   5  18      108.83      111.77        6.31 o
   2   5  18       89.60       98.42        6.14 o
   3   5  18       11.57       13.09        3.68 o
   4   5  18       12.69       18.41        3.63 o
   5   5  18       61.79       58.10        5.20 o
   6   5  18        1.31        5.76        8.46 o
   0   6  18       -0.19        2.45        1.21 o
   1   6  18       14.93       10.91        3.42 o
   2   6  18        3.08        0.90        3.27 o
   3   6  18       18.67       12.84        5.35 o
   4   6  18       31.83       32.25        5.87 o
   5   6  18      117.23      112.56       11.23 o
   0   7  18       -1.68        0.82       10.08 o
   1   7  18       14.75       19.62        4.80 o
   2   7  18        2.05        4.58        2.89 o
   3   7  18       48.16       52.90       10.45 o
   4   7  18       -4.20        4.08        4.91 o
   0   8  18        5.41        1.73        5.23 o
   1   8  18        5.69        6.87        7.13 o
   2   8  18       59.92       66.09        6.39 o
   1   0  19       88.48       86.48        6.16 o
   2   0  19      146.53      142.79        7.65 o
   3   0  19      195.81      192.57        8.03 o
   4   0  19      494.30      455.12       20.35 o
   5   0  19       10.08        8.64        2.80 o
   6   0  19       39.39       37.13        5.23 o
   0   1  19      455.84      439.92       16.24 o
   1   1  19       10.36       10.75        1.55 o
   2   1  19       12.23       11.51        1.66 o
   3   1  19       55.72       56.45        3.01 o
   4   1  19        2.15        6.99        2.27 o
   5   1  19       44.61       46.57        3.06 o
   6   1  19       80.92       82.70        6.55 o
   0   2  19        8.03        4.64        2.80 o
   1   2  19        1.68        0.16       10.97 o
   2   2  19       56.75       55.29        2.88 o
   3   2  19       37.52       36.19        3.14 o
   4   2  19       14.19       18.14        2.67 o
   5   2  19       14.93       15.56        3.17 o
   6   2  19       25.76       31.10        4.22 o
   0   3  19       16.24       19.84        3.55 o
   1   3  19       35.93       35.53        2.71 o
   2   3  19       97.91       93.61        5.49 o
   3   3  19       54.69       62.18        4.09 o
   4   3  19       48.07       49.45        3.84 o
   5   3  19       15.59       15.89        3.34 o
   6   3  19       13.81       10.73        6.16 o
   0   4  19       35.84       36.48        4.48 o
   1   4  19       48.63       51.38        3.73 o
   2   4  19       73.36       71.70        5.28 o
   3   4  19       59.17       60.68        5.90 o
   4   4  19       26.32       26.66        4.25 o
   5   4  19        6.81        0.39        3.38 o
   6   4  19       49.65       55.03       12.88 o
   0   5  19       95.76       87.67        6.35 o
   1   5  19      106.96       88.63        6.74 o
   2   5  19       45.08       35.28        4.61 o
   3   5  19       11.67       11.23        3.86 o
   4   5  19       15.21       13.39        3.57 o
   5   5  19       45.92       49.66        5.52 o
   0   6  19       80.45       80.84        8.21 o
   1   6  19      132.25      126.26        7.60 o
   2   6  19       69.63       55.73        6.76 o
   3   6  19       17.45       14.31        4.88 o
   4   6  19       67.01       60.58        7.74 o
   0   7  19        3.92        5.52        5.23 o
   1   7  19       12.13       11.65        4.77 o
   2   7  19       45.55       47.02        5.73 o
   3   7  19       60.76       54.13        7.73 o
   0   8  19        5.79        5.91        6.35 o
   0   0  20      826.94      658.93       54.69 o
   1   0  20      119.65      120.27        6.35 o
   2   0  20       11.76       12.26        1.68 o
   3   0  20       14.00        9.06        1.87 o
   4   0  20        4.85        6.74        1.68 o
   5   0  20       28.93       25.59        4.11 o
   6   0  20        6.53        0.03        3.73 o
   0   1  20      211.31      229.38       10.64 o
   1   1  20       12.23       14.24        1.68 o
   2   1  20        9.24        0.80        1.98 o
   3   1  20       99.59      100.71        4.47 o
   4   1  20       14.56       14.28        2.13 o
   5   1  20       19.60       14.84        3.18 o
   6   1  20       44.52       30.90        5.97 o
   0   2  20      195.44      183.25       10.83 o
   1   2  20       95.20       97.02        4.90 o
   2   2  20       31.45       27.01        2.93 o
   3   2  20        7.56        4.94        1.92 o
   4   2  20       71.68       77.15        5.13 o
   5   2  20        0.09        3.70        3.81 o
   6   2  20       15.03       32.47        5.28 o
   0   3  20        5.97        9.55        2.80 o
   1   3  20       30.71       28.96        2.99 o
   2   3  20      104.53      104.33        4.55 o
   3   3  20      120.21      109.32        9.21 o
   4   3  20       20.72       22.30        3.37 o
   5   3  20        2.05        4.51        4.64 o
   0   4  20        1.49        0.18        8.96 o
   1   4  20        4.20        0.06        2.28 o
   2   4  20       12.60       10.31        3.16 o
   3   4  20        0.65        1.98        4.06 o
   4   4  20       38.64       39.67        4.80 o
   5   4  20       13.35       15.36        4.35 o
   0   5  20       32.48       29.56        4.29 o
   1   5  20       15.31       12.79        3.13 o
   2   5  20       29.31       28.94        5.51 o
   3   5  20        3.17       16.04        4.36 o
   4   5  20       17.36       22.51        4.04 o
   0   6  20       13.63       16.92        4.11 o
   1   6  20       18.01       20.22        5.57 o
   2   6  20      120.49      117.50       10.71 o
   3   6  20       -2.05        4.56        5.83 o
   0   7  20       26.88       17.07        9.15 o
   1   7  20       -1.21        0.94        7.29 o
   1   0  21      189.09      180.70        9.89 o
   2   0  21        5.23        6.07        1.49 o
   3   0  21        5.41        9.65        2.61 o
   4   0  21       25.76       26.59        4.11 o
   5   0  21       17.92       22.60        4.29 o
   0   1  21      282.24      245.44       14.75 o
   1   1  21       51.61       47.61        3.13 o
   2   1  21        2.89        1.64        2.59 o
   3   1  21       71.21       70.48        3.99 o
   4   1  21        7.00       10.48        2.31 o
   5   1  21       52.45       48.72        5.88 o
   0   2  21       18.48       15.66        3.92 o
   1   2  21        3.36        4.79        2.31 o
   2   2  21      109.01       93.28        5.29 o
   3   2  21       59.92       58.45        4.24 o
   4   2  21       42.28       51.40        4.95 o
   5   2  21       70.75       69.03       10.08 o
   0   3  21       61.60       57.03        5.97 o
   1   3  21      221.48      189.26        8.65 o
   2   3  21        5.32       10.18        2.71 o
   3   3  21       12.23       23.29        3.92 o
   4   3  21       27.53       30.04        6.14 o
   0   4  21       -5.23        3.24        3.17 o
   1   4  21       69.44       69.27        4.23 o
   2   4  21       38.17       54.26        6.73 o
   3   4  21        4.76        1.99        4.11 o
   4   4  21        9.80        4.57        3.99 o
   0   5  21      149.89      138.65        9.52 o
   1   5  21       -0.75        0.74        4.41 o
   2   5  21       28.28       46.37        5.52 o
   3   5  21        9.43       14.57        5.26 o
   0   6  21       -8.03        2.17        6.53 o
   1   6  21        6.44        4.02        4.49 o
   2   6  21        7.28        2.07        4.80 o
   0   0  22      175.09      147.76       13.07 o
   1   0  22        6.53        3.73        2.80 o
   2   0  22       51.52       52.57        5.79 o
   3   0  22        0.75        4.51        2.94 o
   4   0  22       10.27       14.17        6.72 o
   0   1  22        6.53        2.42        3.92 o
   1   1  22       37.71       34.34        3.50 o
   2   1  22       26.97       26.79        3.17 o
   3   1  22        4.85        9.15        4.83 o
   4   1  22       29.21       32.91        4.69 o
   0   2  22        0.75        0.00        2.94 o
   1   2  22      198.99      169.41        8.98 o
   2   2  22       71.87       62.45        5.63 o
   3   2  22       38.64       31.31        4.93 o
   4   2  22       17.83       17.20        5.41 o
   0   3  22        8.40        6.30        2.99 o
   1   3  22       23.43       22.44        3.24 o
   2   3  22       92.40       85.91        7.17 o
   3   3  22       12.79        4.35        3.94 o
   0   4  22        3.36        5.82        2.99 o
   1   4  22       10.92       13.19        3.14 o
   2   4  22       58.33       65.39        6.22 o
   3   4  22       28.00       36.02        4.62 o
   0   5  22       -6.16        0.06        8.03 o
   1   5  22       17.17       27.15        5.47 o
   1   0  23       88.85       95.06        7.47 o
   2   0  23        8.77        9.69        3.55 o
   3   0  23       35.28       29.62        7.09 o
   0   1  23       47.04       45.96        5.60 o
   1   1  23        8.21        0.82        2.90 o
   2   1  23       37.52       41.38        4.30 o
   3   1  23        9.15       11.17        4.16 o
   0   2  23      145.97      150.20       11.95 o
   1   2  23       12.13       17.51        2.84 o
   2   2  23        9.52       13.40        3.76 o
   3   2  23        4.67        6.09        2.24 o
   0   3  23        1.87        4.59       16.43 o
   1   3  23       13.91       14.95        5.23 o
   2   3  23       -1.21        4.50        6.02 o
   0   4  23       24.08       27.29        7.28 o
   0   0  24      151.39      131.57       14.37 o
   1   0  24        2.80        0.25        3.17 o
   0   1  24       15.87       22.63        3.73 o
   1   1  24        6.35       10.43        4.05 o
